# Supplementary material for: Chloridobis(ethyl­enediamine-κ2 N,N′)(n-pentyl­amine-κN)cobalt(III) dichloride monhydrate
Source: Acta Crystallogr Sect E Struct Rep Online. 2009 Jun 27;65(Pt 7):m836–7. doi: 10.1107/S1600536809022764 (PMC2969482; doi:10.1107/S1600536809022764)
Supplement: Supplementary file 2 [file e-65-0m836-Isup2.hkl]

#
# h,k,l, Fc-squared, Fo-squared, sigma(Fo-squared) and status flag
#
data_I
_shelx_title ' PENH in P2(1)/n'
_shelx_refln_list_code          4
_shelx_F_calc_maximum      170.88
_exptl_crystal_F_000       824.00
_reflns_d_resolution_high  0.6964
 
loop_
 _symmetry_equiv_pos_as_xyz
 'x, y, z'
 '-x+1/2, y+1/2, -z+1/2'
 '-x, -y, -z'
 'x-1/2, -y-1/2, z-1/2'
 
_cell_length_a    10.5214
_cell_length_b     7.2294
_cell_length_c    23.6225
_cell_angle_alpha  90.000
_cell_angle_beta   96.117
_cell_angle_gamma  90.000
 
_shelx_F_squared_multiplier     1.000
 
loop_
 _refln_index_h
 _refln_index_k
 _refln_index_l
 _refln_F_squared_calc
 _refln_F_squared_meas
 _refln_F_squared_sigma
 _refln_observed_status
   2   0   0    19596.99    22166.75    261.60 o
   4   0   0      176.42      205.98     11.12 o
   6   0   0     4973.73     4612.01     77.82 o
   8   0   0      761.60      731.62     21.29 o
  10   0   0       96.37       76.94     13.62 o
  12   0   0      232.71      349.17     23.51 o
  14   0   0        8.16        8.13     21.74 o
   1   1   0     1730.79     1910.90     18.12 o
   2   1   0      504.94      549.06      8.24 o
   3   1   0      222.28      229.51      4.64 o
   4   1   0       13.35       21.07      2.59 o
   5   1   0      549.00      539.89     14.86 o
   6   1   0      176.84      179.56      5.99 o
   7   1   0      898.38      873.07     14.77 o
   8   1   0       13.00        2.73      3.82 o
   9   1   0      450.60      476.64     18.13 o
  10   1   0      108.99       97.60      7.55 o
  11   1   0       67.69       71.34      8.64 o
  12   1   0       31.64       40.43      9.63 o
  13   1   0     1095.01     1152.73     31.61 o
  14   1   0      205.73      231.04     19.35 o
   0   2   0     9203.83    10553.58    166.73 o
   1   2   0      301.77      338.94      5.63 o
   2   2   0     8016.57     8500.02     81.12 o
   3   2   0     8047.40     8175.48     73.86 o
   4   2   0    18295.25    19254.14    181.87 o
   5   2   0     4023.23     4107.38     42.58 o
   6   2   0      431.38      442.71      8.83 o
   7   2   0      732.65      720.75     17.92 o
   8   2   0       62.45       63.60      6.14 o
   9   2   0      189.97      190.57      9.46 o
  10   2   0      503.74      532.92     18.77 o
  11   2   0      121.50      133.51     10.26 o
  12   2   0       58.28       83.83      9.78 o
  13   2   0       13.37       14.50      8.62 o
  14   2   0        0.72       -8.54      8.54 o
   1   3   0        0.93        4.43      1.91 o
   2   3   0     3555.24     3691.94     40.69 o
   3   3   0     1078.53     1186.88     14.94 o
   4   3   0      466.37      404.90      8.22 o
   5   3   0     2151.09     2150.39     26.01 o
   6   3   0      162.80      136.85      6.41 o
   7   3   0      987.59      992.21     19.53 o
   8   3   0      337.25      333.71     11.80 o
   9   3   0        3.33       -4.78      4.78 o
  10   3   0     1437.89     1479.86     29.10 o
  11   3   0     1057.80     1075.86     25.13 o
  12   3   0      224.15      235.86     13.44 o
  13   3   0       14.23       21.71      8.49 o
  14   3   0       14.18       27.10      9.82 o
   0   4   0      772.60      805.85     15.32 o
   1   4   0     5714.85     5763.53    102.08 o
   2   4   0     1497.44     1434.03     16.47 o
   3   4   0    10594.15    10416.32     95.24 o
   4   4   0      853.65      854.70     12.64 o
   5   4   0     1916.50     1948.73     26.27 o
   6   4   0      345.47      349.88     10.56 o
   7   4   0       51.50       61.57      6.14 o
   8   4   0      629.14      590.83     18.37 o
   9   4   0     1250.97     1290.79     33.09 o
  10   4   0      175.76      164.47     11.07 o
  11   4   0        2.76       61.98     11.15 o
  12   4   0       86.48       87.77     11.34 o
  13   4   0       27.08       20.34      8.81 o
   1   5   0       12.05        8.21      2.50 o
   2   5   0      227.79      234.40      5.59 o
   3   5   0        1.11        2.26      3.30 o
   4   5   0       76.20       86.27      3.92 o
   5   5   0       39.20       54.57      4.37 o
   6   5   0       15.50       26.63      7.75 o
   7   5   0        0.63        0.98      4.72 o
   8   5   0      789.29      793.13     18.65 o
   9   5   0        0.05        1.71      7.66 o
  10   5   0      241.46      229.72     13.42 o
  11   5   0        8.98        6.24      8.48 o
  12   5   0       92.14       88.01     11.83 o
  13   5   0       39.61       34.16     11.61 o
   0   6   0      563.09      536.70     14.86 o
   1   6   0     5394.20     5426.99    125.21 o
   2   6   0      173.83      185.47     10.89 o
   3   6   0      102.46      108.59      5.49 o
   4   6   0      448.38      433.68     10.33 o
   5   6   0     3108.03     3103.73     44.84 o
   6   6   0      209.82      202.39      9.30 o
   7   6   0     1048.99     1018.79     31.73 o
   8   6   0        3.31       12.77      6.35 o
   9   6   0       58.70       72.61      8.84 o
  10   6   0       33.67       46.80      8.81 o
  11   6   0        8.60        4.60      7.83 o
  12   6   0       26.86       31.89      9.93 o
   1   7   0       46.24       40.08      4.70 o
   2   7   0       92.39       91.71      6.11 o
   3   7   0        0.95       -1.03      5.74 o
   4   7   0      136.67      167.28     11.69 o
   5   7   0       16.29       18.91      5.46 o
   6   7   0        0.90        3.96      8.36 o
   7   7   0      173.66      186.89     11.56 o
   8   7   0      183.46      179.43     11.57 o
   9   7   0       66.06       89.35     10.14 o
  10   7   0      142.76      144.20     11.84 o
  11   7   0        1.11        0.54      7.89 o
   0   8   0      200.12      214.00     12.04 o
   1   8   0      560.91      548.47     13.37 o
   2   8   0      598.06      620.24     16.68 o
   3   8   0      380.99      421.48     19.34 o
   4   8   0      408.77      404.03     49.21 o
   5   8   0      218.02      202.21     22.71 o
   6   8   0       95.90       57.03     17.34 o
   7   8   0       24.55       25.02     16.14 o
   8   8   0      162.64      169.76     13.06 o
   9   8   0       43.36       60.72      8.95 o
   1   9   0      137.90      128.35      7.22 o
   2   9   0       68.73       77.79      7.78 o
   3   9   0        2.34       -3.29      8.41 o
   4   9   0        9.55        0.91     15.88 o
   5   9   0      365.80      377.71     31.08 o
   6   9   0        0.72        8.40     14.51 o
   7   9   0        0.59       13.94     16.71 o
   1  10   0        4.57        5.51     11.77 o
   2  10   0      549.40      519.92     31.62 o
   3  10   0       26.79       41.19     15.48 o
 -15   0   1      207.61      194.53     34.57 o
 -13   0   1     1032.96     1110.81     61.09 o
 -11   0   1     1341.77     1290.13     34.81 o
  -9   0   1      244.73      253.14     12.02 o
  -7   0   1       88.15       94.82      7.87 o
  -5   0   1      494.38      464.25     13.23 o
  -3   0   1      204.17      250.38      7.03 o
   1   0   1    21307.63    14942.10    641.40 o
   3   0   1     9658.62    10718.89    144.59 o
   5   0   1     4160.61     3948.73     66.56 o
   7   0   1     2349.08     2231.45     43.48 o
   9   0   1     2445.16     2413.67     49.34 o
  11   0   1      735.04      823.57     26.92 o
  13   0   1      480.40      492.84     40.36 o
 -14   1   1      272.05      300.00     20.83 o
 -13   1   1      156.38      165.73     12.74 o
 -12   1   1      441.40      503.31     19.63 o
 -11   1   1       53.20       88.74      8.80 o
 -10   1   1      309.26      296.97     10.97 o
  -9   1   1     1012.74     1051.87     28.03 o
  -8   1   1      647.42      650.42     13.14 o
  -7   1   1      994.84      977.55     15.85 o
  -6   1   1       29.51       23.31      3.64 o
  -5   1   1      812.19     1021.33     40.08 o
  -4   1   1      285.36      297.29      6.23 o
  -3   1   1    12922.30    14018.78    124.49 o
  -2   1   1      272.78      269.13      4.10 o
  -1   1   1      717.69      651.36      8.29 o
   0   1   1    16784.44    18063.95    224.29 o
   1   1   1      500.60      504.88      5.03 o
   2   1   1     1367.88     1537.85     17.12 o
   3   1   1    11767.89    12702.76    127.46 o
   4   1   1     2404.60     2613.50     31.78 o
   5   1   1     1256.82     1327.36     18.97 o
   6   1   1     3903.76     4035.03     48.97 o
   7   1   1        0.13       -3.32      3.32 o
   8   1   1       49.79       57.80      7.26 o
   9   1   1     1584.49     1533.95     25.36 o
  10   1   1      157.82      159.74      8.79 o
  11   1   1      112.47      106.21     16.67 o
  12   1   1        6.74       25.90      9.00 o
  13   1   1      293.36      290.27     17.08 o
  14   1   1       95.56      124.98     16.42 o
 -14   2   1       22.40       16.37      9.18 o
 -13   2   1      327.35      370.64     20.88 o
 -12   2   1      525.55      534.92     18.18 o
 -11   2   1        4.37       37.80      7.61 o
 -10   2   1      600.30      585.63     17.11 o
  -9   2   1      564.84      566.41     19.25 o
  -8   2   1      894.13      963.75     15.65 o
  -7   2   1      283.77      293.95      7.98 o
  -6   2   1     1084.18     1049.15     14.80 o
  -5   2   1     2272.24     2277.50     25.49 o
  -4   2   1        1.11        0.95      2.96 o
  -3   2   1      626.96      670.15      8.60 o
  -2   2   1    23724.57    25456.73    239.67 o
  -1   2   1      696.82      754.77     10.27 o
   0   2   1     4713.97     5179.86     50.76 o
   1   2   1    10815.96    11847.14    106.21 o
   2   2   1      874.54      855.86      9.53 o
   3   2   1     5389.61     5261.55     55.04 o
   4   2   1     5743.62     5784.96     56.89 o
   5   2   1     1285.09     1325.31     22.87 o
   6   2   1      951.67      931.32     13.77 o
   7   2   1     3405.46     3397.92     37.99 o
   8   2   1       11.39        3.27      3.67 o
   9   2   1      691.55      671.58     16.73 o
  10   2   1     1809.84     1781.10     32.88 o
  11   2   1        4.90        3.21      6.65 o
  12   2   1       95.68      104.49     10.57 o
  13   2   1      318.40      320.99     16.59 o
  14   2   1       20.18        2.89      8.61 o
 -14   3   1       31.00       25.40      9.91 o
 -13   3   1      171.61      172.07     12.94 o
 -12   3   1      145.68      160.64     11.79 o
 -11   3   1       12.37       28.59      7.37 o
 -10   3   1       88.07       95.25      8.87 o
  -9   3   1      204.84      198.41     13.89 o
  -8   3   1        3.64       -0.65      4.66 o
  -7   3   1      175.71      164.49      8.38 o
  -6   3   1       15.45       27.00      3.29 o
  -5   3   1     1106.15     1078.25     16.59 o
  -4   3   1     1726.75     1855.77     22.47 o
  -3   3   1      946.05      821.62     11.86 o
  -2   3   1     1453.98     1485.66     18.68 o
  -1   3   1     2176.77     2279.11     30.92 o
   0   3   1       47.42       55.06      2.40 o
   1   3   1     3871.01     4108.82     38.38 o
   2   3   1       41.49       53.32      2.49 o
   3   3   1     3078.71     3070.61     33.74 o
   4   3   1       66.75       66.42      4.64 o
   5   3   1        5.68       39.41     16.55 o
   6   3   1     3089.73     3089.11     49.36 o
   7   3   1      268.54      300.59     10.10 o
   8   3   1      489.42      485.51     13.94 o
   9   3   1        0.57       -5.36      5.98 o
  10   3   1        5.41       14.39      6.68 o
  11   3   1       14.49        5.42      6.63 o
  12   3   1        0.29       -3.86      7.28 o
  13   3   1        1.74       -2.14      7.63 o
  14   3   1       11.98       11.76      8.88 o
 -13   4   1       16.43        7.58      8.17 o
 -12   4   1      108.43      116.78     11.07 o
 -11   4   1      340.00      333.78     14.73 o
 -10   4   1      407.99      460.25     23.37 o
  -9   4   1       41.10       54.52      8.71 o
  -8   4   1      717.67      688.16     17.09 o
  -7   4   1      362.09      350.90     11.45 o
  -6   4   1       82.18       80.77      5.92 o
  -5   4   1     2480.55     2537.72     30.36 o
  -4   4   1     1670.02     1677.73     19.95 o
  -3   4   1      235.54      220.36      8.44 o
  -2   4   1      557.31      507.58     10.66 o
  -1   4   1     1767.37     1662.14     21.63 o
   0   4   1     8274.88     8814.49     92.56 o
   1   4   1        3.86       -1.86      1.96 o
   2   4   1     7824.16     7682.97    106.35 o
   3   4   1     1588.47     1706.92     27.25 o
   4   4   1     2820.42     2762.26     31.90 o
   5   4   1      749.02      793.63     16.87 o
   6   4   1      800.75      785.28     16.35 o
   7   4   1      278.43      273.32     10.33 o
   8   4   1     2018.93     2054.19     34.19 o
   9   4   1       91.47       78.76     11.01 o
  10   4   1      875.07      863.31     21.77 o
  11   4   1      777.30      780.67     21.75 o
  12   4   1      231.79      233.75     13.77 o
  13   4   1      102.16      106.00     11.68 o
 -13   5   1      221.18      262.39     17.13 o
 -12   5   1      247.79      262.15     16.22 o
 -11   5   1      272.24      243.95     26.42 o
 -10   5   1      110.75      111.95     10.77 o
  -9   5   1      762.40      759.32     19.15 o
  -8   5   1        2.61        0.75      5.20 o
  -7   5   1      352.59      353.21     11.65 o
  -6   5   1     1638.65     1585.41     26.23 o
  -5   5   1      860.19      828.54     14.13 o
  -4   5   1      399.83      368.70      7.35 o
  -3   5   1      736.43      683.94     10.48 o
  -2   5   1       23.17       27.29      2.99 o
  -1   5   1     2223.51     2290.57     40.94 o
   0   5   1     2337.57     2410.10     23.96 o
   1   5   1     1831.48     1871.84     24.78 o
   2   5   1     1738.98     1723.60     34.83 o
   3   5   1      825.86      784.13     11.94 o
   4   5   1       38.31       38.64      3.16 o
   5   5   1     1585.71     1576.03     23.58 o
   6   5   1     1034.80     1002.22     19.41 o
   7   5   1      406.01      409.33     12.51 o
   8   5   1      315.70      323.13     12.41 o
   9   5   1       78.95       78.54      9.03 o
  10   5   1      473.68      493.09     22.37 o
  11   5   1      107.30      106.01     11.69 o
  12   5   1       86.74      104.38     13.65 o
  13   5   1        8.05       19.93     10.12 o
 -12   6   1      122.82      121.90     13.01 o
 -11   6   1      110.47      125.64     12.07 o
 -10   6   1       44.40       35.95      8.05 o
  -9   6   1       26.21       25.55      7.10 o
  -8   6   1      249.72      221.67     11.51 o
  -7   6   1       83.87      226.21     15.69 o
  -6   6   1       18.66       18.12      6.23 o
  -5   6   1      631.77      636.04     14.47 o
  -4   6   1      106.32       96.61      5.16 o
  -3   6   1        5.39        6.92      3.35 o
  -2   6   1      734.70      741.14     15.48 o
  -1   6   1       91.11       80.89      5.68 o
   0   6   1     2592.56     2734.84     32.05 o
   1   6   1      316.50      291.60     13.81 o
   2   6   1     1576.38     1568.06     27.30 o
   3   6   1      371.94      338.82     10.68 o
   4   6   1     3731.99     3649.99     56.93 o
   5   6   1      878.10      976.52     24.30 o
   6   6   1     2421.97     2396.47     37.94 o
   7   6   1      241.66      266.39     20.06 o
   8   6   1      780.56      778.45     21.15 o
   9   6   1       51.78       63.07     14.61 o
  10   6   1       45.41       52.06      9.10 o
  11   6   1       25.87       23.33      8.67 o
  12   6   1       73.14       83.24     12.47 o
 -11   7   1        6.00        8.00      8.08 o
 -10   7   1      372.77      403.51     17.27 o
  -9   7   1       45.85       39.32      8.57 o
  -8   7   1       67.31       79.01      9.02 o
  -7   7   1      434.75      402.70     15.13 o
  -6   7   1      173.46      155.08      9.04 o
  -5   7   1      171.17      169.03      9.67 o
  -4   7   1      864.70      847.65     25.51 o
  -3   7   1       17.21        7.45      6.24 o
  -2   7   1      200.55      200.40      8.06 o
  -1   7   1       20.83       20.90      3.46 o
   0   7   1       73.99       79.02      9.24 o
   1   7   1      151.16      139.65      6.09 o
   2   7   1      769.46      749.80     21.36 o
   3   7   1        5.66       13.00      6.33 o
   4   7   1     1153.70     1070.65     22.90 o
   5   7   1      798.92      856.30     25.33 o
   6   7   1      184.55      180.44      9.67 o
   7   7   1      269.82      282.09     13.30 o
   8   7   1       32.70       26.17      7.64 o
   9   7   1       33.04       26.94      7.54 o
  10   7   1        1.64        8.42      7.45 o
  11   7   1       38.69       54.59     15.34 o
  -9   8   1        1.31       25.51     11.29 o
  -8   8   1      128.82      130.50     20.90 o
  -7   8   1        6.73        2.17     15.24 o
  -6   8   1       71.30       95.39     19.51 o
  -5   8   1       61.89       47.96     11.42 o
  -4   8   1       75.68       85.26     12.03 o
  -3   8   1      440.30      426.78     20.42 o
  -2   8   1       48.13       51.73      5.87 o
  -1   8   1      843.22      836.32     16.89 o
   0   8   1      405.83      416.36     13.58 o
   1   8   1       46.72       51.68      5.71 o
   2   8   1     1306.12     1330.10     33.22 o
   3   8   1      463.09      474.58     14.79 o
   4   8   1      177.70      206.44     15.88 o
   5   8   1     1297.44     1277.52     55.50 o
   6   8   1      349.40      318.06     15.46 o
   7   8   1       84.82       93.72     10.70 o
   8   8   1      313.77      315.26     36.24 o
   9   8   1      302.53      270.70     14.54 o
  -7   9   1        4.39       39.99     17.68 o
  -6   9   1      132.51      147.79     22.73 o
  -5   9   1        1.03       -3.37     15.22 o
  -4   9   1       83.98      100.22     13.56 o
  -3   9   1        2.12        4.54      4.50 o
  -2   9   1      208.05      221.83     10.84 o
  -1   9   1        1.56        2.99      5.38 o
   0   9   1      258.31      269.82      9.95 o
   1   9   1       56.99       55.47      6.49 o
   2   9   1      452.88      446.93     15.83 o
   3   9   1       15.55       23.96     14.62 o
   4   9   1       82.59       83.89     17.80 o
   5   9   1      138.90      144.93     21.53 o
   6   9   1        2.73        6.90     15.69 o
   7   9   1       16.63       41.67     19.03 o
  -3  10   1       87.40      104.37     18.28 o
  -2  10   1      240.81      251.42     23.22 o
  -1  10   1      177.27      184.38     18.61 o
   1  10   1      259.75      256.30     21.56 o
   2  10   1       43.67       50.17     14.84 o
   3  10   1      317.20      335.15     27.49 o
 -14   0   2     1094.21     1271.28     68.41 o
 -12   0   2     2792.18     2797.90    106.93 o
 -10   0   2        4.42       21.24      8.49 o
  -8   0   2     7031.07     6794.89     99.43 o
  -6   0   2    14049.58    13855.14    189.14 o
  -4   0   2     1585.95     1639.90     26.28 o
  -2   0   2     3064.41     3250.68     37.20 o
   0   0   2     4513.00       -0.32      0.32 o
   2   0   2      561.81      733.39     14.38 o
   4   0   2     6170.89     6485.38    103.62 o
   6   0   2      114.57      125.31      8.04 o
   8   0   2     7209.08     6987.94    117.18 o
  10   0   2     1948.79     1800.63     41.63 o
  12   0   2        6.82       -9.35      9.35 o
  14   0   2      745.78      798.81     55.03 o
 -15   1   2       42.93       48.45     23.55 o
 -14   1   2       45.07       56.04     13.26 o
 -13   1   2        3.03       19.33      8.44 o
 -12   1   2       96.30       98.21     10.12 o
 -11   1   2      262.03      255.48     13.88 o
 -10   1   2        1.00       -3.39      4.77 o
  -9   1   2        1.43       -4.32      4.32 o
  -8   1   2       70.85       64.89      5.27 o
  -7   1   2      132.55      156.70      8.20 o
  -6   1   2      245.52      333.05      8.08 o
  -5   1   2     6818.77     7129.73     75.10 o
  -4   1   2      491.09      510.97      7.98 o
  -3   1   2       14.40       27.22      2.51 o
  -2   1   2       86.71       94.28      3.83 o
  -1   1   2    24766.30    26076.12    212.92 o
   0   1   2     3314.06     3532.69     29.45 o
   1   1   2    17808.91    19047.44    167.87 o
   2   1   2     3624.60     3940.76     43.88 o
   3   1   2       14.11        3.60      2.45 o
   4   1   2       50.46       49.94      3.62 o
   5   1   2      799.08      684.06     11.97 o
   6   1   2      392.74      523.08     39.39 o
   7   1   2     6449.70     6315.61     74.51 o
   8   1   2     1697.61     1687.46     26.02 o
   9   1   2     3288.70     3179.01     43.47 o
  10   1   2       61.25       41.96      6.56 o
  11   1   2      515.04      532.39     17.08 o
  12   1   2        4.85        6.87      8.45 o
  13   1   2      740.41      783.80     26.50 o
  14   1   2       66.95       53.27     21.00 o
 -14   2   2      257.48      263.48     15.80 o
 -13   2   2      243.03      216.90     13.67 o
 -12   2   2      759.39      786.76     22.01 o
 -11   2   2      875.41      866.71     21.76 o
 -10   2   2     1448.99     1504.88     29.12 o
  -9   2   2      409.59      446.12     12.66 o
  -8   2   2      873.31      889.65     24.23 o
  -7   2   2       75.92       82.45      5.11 o
  -6   2   2      437.60      467.06     15.11 o
  -5   2   2     1401.76     1677.27     79.15 o
  -4   2   2     6686.55     6876.26     63.75 o
  -3   2   2      472.92      462.33      6.65 o
  -2   2   2     1651.24     1634.26     17.38 o
  -1   2   2        0.77       -1.55      1.55 o
   0   2   2    22202.35    24060.71    275.05 o
   1   2   2       73.31       77.23      2.13 o
   2   2   2     1926.17     1967.14     20.28 o
   3   2   2      121.53      131.85      5.39 o
   4   2   2     3470.66     3614.42     42.19 o
   5   2   2     4250.88     4462.29     46.11 o
   6   2   2     2103.40     2051.03     26.03 o
   7   2   2       15.13       23.42      5.10 o
   8   2   2      687.45      674.02     14.41 o
   9   2   2      183.98      220.89     10.16 o
  10   2   2      517.78      510.76     16.42 o
  11   2   2      325.72      320.05     14.02 o
  12   2   2      524.69      478.49     18.03 o
  13   2   2       65.46       54.70     10.27 o
  14   2   2      182.43      205.57     14.84 o
 -14   3   2      162.48      165.13     13.69 o
 -13   3   2        0.03        1.24      7.67 o
 -12   3   2      139.36      142.97     15.92 o
 -11   3   2       22.00       27.29      7.38 o
 -10   3   2        2.97        8.40      9.76 o
  -9   3   2      446.20      438.56     14.33 o
  -8   3   2      540.20      531.68     19.78 o
  -7   3   2       25.18       33.09      6.72 o
  -6   3   2       82.20      101.43      4.65 o
  -5   3   2      672.53      696.69     11.57 o
  -4   3   2      899.93      956.05     13.46 o
  -3   3   2     1665.62     1596.04     18.96 o
  -2   3   2     8581.33     8419.75     95.20 o
  -1   3   2     2994.69     3086.45     40.71 o
   0   3   2      135.31      139.35      4.48 o
   1   3   2      567.15      604.67      7.50 o
   2   3   2      815.21      884.25     12.98 o
   3   3   2     4514.67     4584.26     48.82 o
   4   3   2    17514.41    17591.44    175.94 o
   5   3   2     4498.23     4602.08     54.34 o
   6   3   2      945.34     1000.86     17.20 o
   7   3   2      200.90      185.90      9.04 o
   8   3   2      112.82      108.53      7.65 o
   9   3   2     1033.44      981.79     29.33 o
  10   3   2     1276.60     1272.38     30.33 o
  11   3   2      522.80      552.62     18.27 o
  12   3   2      178.48      179.44     12.39 o
  13   3   2       38.13       39.43      9.53 o
  14   3   2       10.51       -4.47      8.62 o
 -13   4   2      125.37      132.88     12.19 o
 -12   4   2      172.03      174.44     12.87 o
 -11   4   2     1597.14     1556.45     31.59 o
 -10   4   2      602.51      605.85     17.94 o
  -9   4   2     3646.65     3625.91     54.14 o
  -8   4   2      142.28      161.89     12.79 o
  -7   4   2      238.63      245.21      9.77 o
  -6   4   2       58.69       55.01     13.25 o
  -5   4   2      276.33      277.26      7.16 o
  -4   4   2      813.40      905.87     29.12 o
  -3   4   2     2426.64     2405.61     26.09 o
  -2   4   2      162.38      187.32      6.63 o
  -1   4   2       19.24       10.55      2.23 o
   0   4   2     1104.89     1214.88     16.21 o
   1   4   2       32.04       23.99      3.96 o
   2   4   2      290.70      303.88      7.33 o
   3   4   2       33.52       22.67      2.71 o
   4   4   2     1396.43     1401.61     21.74 o
   5   4   2     3103.43     3159.11     39.40 o
   6   4   2        4.24       11.95      4.20 o
   7   4   2      537.05      541.62     14.27 o
   8   4   2      618.58      578.16     22.37 o
   9   4   2      265.39      274.08     21.13 o
  10   4   2      227.83      226.69     11.94 o
  11   4   2      487.58      517.13     17.87 o
  12   4   2       62.14       59.48      9.61 o
  13   4   2      197.67      216.14     14.29 o
 -13   5   2       10.75       10.99      9.64 o
 -12   5   2       27.10       33.56     10.27 o
 -11   5   2      112.21      112.26     13.50 o
 -10   5   2       25.44       12.27      7.58 o
  -9   5   2       12.99       15.05      9.49 o
  -8   5   2       65.49       71.79      7.36 o
  -7   5   2       26.58       32.71     12.23 o
  -6   5   2      207.66      203.56      8.03 o
  -5   5   2      266.15      243.18      8.91 o
  -4   5   2      158.10      172.17     18.61 o
  -3   5   2       23.66       23.77      4.23 o
  -2   5   2       49.49       54.81      4.34 o
  -1   5   2       56.77       68.28      3.08 o
   0   5   2     3361.58     3331.33     31.84 o
   1   5   2        6.54       -1.33      2.45 o
   2   5   2     2435.19     2358.81     32.61 o
   3   5   2      281.05      285.03      6.05 o
   4   5   2     1875.05     1871.52     22.29 o
   5   5   2        1.17       24.46      7.54 o
   6   5   2     2291.71     2337.41     35.54 o
   7   5   2       49.68       54.78     10.89 o
   8   5   2     2089.26     2045.87     34.50 o
   9   5   2       28.15       24.57      7.49 o
  10   5   2      536.83      522.60     19.27 o
  11   5   2       79.75       64.43     10.71 o
  12   5   2      296.71      311.15     17.58 o
  13   5   2       30.27       28.36     12.24 o
 -12   6   2       19.94       23.43      9.57 o
 -11   6   2       79.45       85.60     11.16 o
 -10   6   2       32.60       19.70     10.83 o
  -9   6   2      225.98      214.64     12.18 o
  -8   6   2       46.60       64.57      8.05 o
  -7   6   2     3859.52     3688.92     59.45 o
  -6   6   2      315.48      316.60     19.02 o
  -5   6   2      428.25      397.03     11.10 o
  -4   6   2       47.67       70.07      7.06 o
  -3   6   2       85.24       79.79      7.92 o
  -2   6   2      504.08      496.93     16.38 o
  -1   6   2      433.06      450.13     10.91 o
   0   6   2      428.05      391.84      7.88 o
   1   6   2       71.83       52.33     11.77 o
   2   6   2       41.50       47.91      6.66 o
   3   6   2     2171.50     2158.81     36.23 o
   4   6   2        9.10        9.73      6.81 o
   5   6   2        0.30       -5.05      7.34 o
   6   6   2       45.47       64.79     13.49 o
   7   6   2      384.62      343.67     13.34 o
   8   6   2       15.72       31.79      7.18 o
   9   6   2     1317.06     1326.02     30.46 o
  10   6   2        7.27       26.17      8.14 o
  11   6   2       37.36       34.42      9.30 o
  12   6   2       45.10       22.42     13.50 o
 -11   7   2        0.07        4.86      7.76 o
 -10   7   2       50.74       52.76     10.20 o
  -9   7   2       12.23        0.89      7.59 o
  -8   7   2       17.63       15.10      6.82 o
  -7   7   2        3.45        0.66      5.95 o
  -6   7   2      201.32      185.50      8.89 o
  -5   7   2      453.18      442.28     14.21 o
  -4   7   2      104.74      109.42     10.66 o
  -3   7   2      129.65      117.47     11.97 o
  -2   7   2      345.30      335.18     10.11 o
  -1   7   2        2.14       -2.67      2.67 o
   0   7   2      716.23      720.33     15.59 o
   1   7   2      390.46      404.90     10.22 o
   2   7   2      427.87      401.93     15.49 o
   3   7   2      537.01      540.07     18.74 o
   4   7   2       83.48      116.79     10.19 o
   5   7   2      323.50      336.04     15.74 o
   6   7   2     1205.43     1193.73     26.21 o
   7   7   2      461.44      429.04     15.89 o
   8   7   2      667.73      711.88     20.05 o
   9   7   2       54.27       68.29      9.22 o
  10   7   2       46.36       44.47      9.14 o
  -9   8   2      103.48       77.07     13.90 o
  -8   8   2      195.45      211.93     15.84 o
  -7   8   2      107.49      122.77     22.46 o
  -6   8   2      402.18      399.84     23.62 o
  -5   8   2      142.01      142.46     15.02 o
  -4   8   2      120.32      127.06     31.89 o
  -3   8   2      192.85      218.28     23.83 o
  -2   8   2       46.58       31.07      8.61 o
  -1   8   2       38.10       28.34      4.44 o
   0   8   2       37.70       43.16      5.02 o
   1   8   2      109.96      112.83      6.63 o
   2   8   2        3.41        1.52      6.14 o
   3   8   2      138.64      119.45     12.42 o
   4   8   2       86.33      107.23     17.71 o
   5   8   2       76.77      108.82     18.94 o
   6   8   2      249.78      257.61     14.76 o
   7   8   2       99.24      104.87     11.28 o
   8   8   2       20.15       26.65      9.23 o
   9   8   2        4.86       -0.03      8.02 o
  -7   9   2       25.52       17.19     17.49 o
  -6   9   2       46.81       43.09     18.07 o
  -5   9   2      192.57      199.91     17.88 o
  -4   9   2        7.88        0.59      9.49 o
  -3   9   2      133.09      146.57      8.82 o
  -2   9   2       26.80       25.41      6.61 o
  -1   9   2      272.40      280.23     12.27 o
   0   9   2       50.93       59.39      5.88 o
   1   9   2      109.58       98.16      6.98 o
   2   9   2        2.03        6.11      5.95 o
   3   9   2      807.87      794.33     22.27 o
   4   9   2      125.24      140.69     20.63 o
   5   9   2      565.96      603.98     38.67 o
   6   9   2       39.45       36.65     17.40 o
   7   9   2       81.32       72.30     20.96 o
  -3  10   2       19.64       20.93     14.60 o
  -2  10   2        0.48        3.07     12.56 o
  -1  10   2       69.97       69.53     14.85 o
   2  10   2       19.76       32.85     14.30 o
   3  10   2        4.30       -1.93     14.21 o
 -15   0   3       23.28       33.48     15.69 o
 -13   0   3      400.53      390.64     36.23 o
 -11   0   3      599.33      623.57     37.71 o
  -9   0   3     2347.14     2310.41     41.56 o
  -7   0   3     1781.07     1609.71     29.52 o
  -5   0   3     4641.19     4523.91     65.48 o
  -3   0   3     6750.11     6994.68     85.99 o
  -1   0   3    29199.92    32294.30    289.99 o
   1   0   3    14778.36    15146.68    227.20 o
   3   0   3      620.91      589.74     13.58 o
   5   0   3      983.61      926.25     20.99 o
   7   0   3       30.11       45.26      7.96 o
   9   0   3        2.00       10.78      7.02 o
  11   0   3      482.58      560.88     22.68 o
  13   0   3        9.89       36.77     19.93 o
 -15   1   3       39.62       59.98     14.44 o
 -14   1   3      222.40      232.40     18.61 o
 -13   1   3       35.66       36.30      9.41 o
 -12   1   3      608.27      612.11     19.36 o
 -11   1   3      843.84      848.24     21.41 o
 -10   1   3        8.28        8.67      5.26 o
  -9   1   3       71.54       77.15      5.97 o
  -8   1   3     1636.34     1574.80     22.41 o
  -7   1   3     2536.63     2691.43     35.48 o
  -6   1   3     2853.16     2800.39     33.18 o
  -5   1   3     3559.27     4033.04     56.68 o
  -4   1   3       13.20       10.70      3.85 o
  -3   1   3    16459.13    17600.98    141.72 o
  -2   1   3     8771.46     9572.09     81.78 o
  -1   1   3     1032.80     1259.22     10.80 o
   0   1   3      144.26      135.62      1.75 o
   1   1   3        2.44        2.03      1.18 o
   2   1   3     1129.74     1166.20     15.01 o
   3   1   3     3217.77     3440.07     43.62 o
   4   1   3      121.01      107.73      4.38 o
   5   1   3     2371.18     2313.12     29.81 o
   6   1   3     2472.15     2314.60     32.95 o
   7   1   3       60.20       54.81      7.45 o
   8   1   3     5504.76     5451.60     66.66 o
   9   1   3        6.07       -1.69      5.45 o
  10   1   3     1412.11     1476.43     30.98 o
  11   1   3     1196.43     1177.95     34.66 o
  12   1   3      770.19      860.64     25.83 o
  13   1   3       71.19       74.38     12.03 o
  14   1   3      646.28      681.06     34.80 o
 -14   2   3      246.46      260.97     19.19 o
 -13   2   3      411.61      416.70     17.18 o
 -12   2   3      223.88      235.85     12.99 o
 -11   2   3     1180.98     1166.58     26.00 o
 -10   2   3      375.39      352.33     13.54 o
  -9   2   3      451.37      466.33     12.74 o
  -8   2   3     3617.41     3604.86     42.23 o
  -7   2   3     1064.50     1043.14     22.75 o
  -6   2   3     2043.84     2312.07     32.77 o
  -5   2   3    12564.55    12753.30    115.93 o
  -4   2   3     2860.77     3030.50     31.01 o
  -3   2   3     5011.57     5086.92     47.05 o
  -2   2   3    11363.21    12232.16    116.12 o
  -1   2   3     1807.79     1922.93     33.90 o
   0   2   3     4089.16     4348.71     46.02 o
   1   2   3     3020.68     3082.28     37.05 o
   2   2   3      500.41      574.16      8.29 o
   3   2   3      857.59      970.57     12.01 o
   4   2   3     1440.89     1436.18     18.41 o
   5   2   3      180.50      281.06     33.44 o
   6   2   3     1257.54     1266.15     18.22 o
   7   2   3     1295.77     1298.36     19.45 o
   8   2   3        1.31       -0.09      4.09 o
   9   2   3      111.66      117.09      8.91 o
  10   2   3      576.56      600.47     19.79 o
  11   2   3      126.32      129.99     10.61 o
  12   2   3       29.11       30.43      8.47 o
  13   2   3       43.66       25.25      8.78 o
  14   2   3       84.08       94.45     12.42 o
 -14   3   3       21.45        9.87     10.93 o
 -13   3   3       39.94       35.03      8.91 o
 -12   3   3      141.77      134.21     11.07 o
 -11   3   3      140.37      135.90     10.29 o
 -10   3   3      103.74       92.70      8.79 o
  -9   3   3      143.78      141.48      9.35 o
  -8   3   3       22.45       19.92      6.43 o
  -7   3   3      715.10      716.48     13.85 o
  -6   3   3     1304.13     1331.68     19.73 o
  -5   3   3      517.01      513.05      9.63 o
  -4   3   3     1436.83     1518.84     36.66 o
  -3   3   3      110.49      113.01     10.74 o
  -2   3   3     3846.07     4064.70     58.37 o
  -1   3   3       64.78       70.12      3.28 o
   0   3   3      484.31      524.76      7.36 o
   1   3   3      794.35      865.78      9.59 o
   2   3   3     2151.80     2231.58     24.78 o
   3   3   3      397.25      351.12      8.64 o
   4   3   3     1000.08     1007.93     20.04 o
   5   3   3     3550.99     3584.24     48.50 o
   6   3   3      142.63      140.09      8.19 o
   7   3   3     1499.63     1535.59     23.68 o
   8   3   3      102.92      111.80      8.02 o
   9   3   3     2804.63     2759.90     44.00 o
  10   3   3     1367.99     1390.53     28.47 o
  11   3   3     1347.77     1356.99     29.21 o
  12   3   3      257.15      268.01     14.30 o
  13   3   3      146.79      170.74     15.26 o
  14   3   3       61.32       76.97     13.04 o
 -13   4   3        4.43        0.66      7.77 o
 -12   4   3      414.35      432.78     17.25 o
 -11   4   3        1.83        4.08      7.10 o
 -10   4   3     1278.81     1233.01     26.25 o
  -9   4   3     1262.99     1219.48     33.32 o
  -8   4   3     1104.17     1060.34     26.20 o
  -7   4   3        7.31       18.80     10.80 o
  -6   4   3     3775.55     3678.76     46.79 o
  -5   4   3      132.50      131.20      5.11 o
  -4   4   3     4016.44     3879.61     42.81 o
  -3   4   3     2232.68     2214.51     29.71 o
  -2   4   3     2026.34     2075.37     27.32 o
  -1   4   3       32.49       31.30      2.99 o
   0   4   3     2211.08     2205.92     26.42 o
   1   4   3     2015.04     2165.60     25.76 o
   2   4   3     1178.23     1219.04     17.51 o
   3   4   3      555.70      519.29      8.71 o
   4   4   3      267.06      259.11      6.96 o
   5   4   3      319.10      383.18     15.93 o
   6   4   3       75.86       81.36      6.04 o
   7   4   3      126.46      122.17      8.24 o
   8   4   3      153.11      143.35      9.87 o
   9   4   3      480.07      484.57     15.42 o
  10   4   3       41.71       41.59      7.82 o
  11   4   3       57.57       78.42      9.79 o
  12   4   3        5.55        3.96      7.78 o
  13   4   3      149.52      168.62     15.27 o
 -13   5   3       72.37       60.22     11.71 o
 -12   5   3      224.41      218.70     15.18 o
 -11   5   3      256.39      261.40     14.99 o
 -10   5   3      285.74      271.85     14.21 o
  -9   5   3      575.08      542.02     16.20 o
  -8   5   3       92.76      112.93      8.21 o
  -7   5   3     1280.14     1266.70     28.71 o
  -6   5   3      164.19      194.36      8.93 o
  -5   5   3       78.75       69.61      4.32 o
  -4   5   3     2603.78     2527.25     28.30 o
  -3   5   3      744.40      690.22     12.91 o
  -2   5   3     1016.56     1021.06     18.05 o
  -1   5   3       84.38       74.47      3.25 o
   0   5   3      955.48     1035.79     15.70 o
   1   5   3      138.28      136.63      5.16 o
   2   5   3     2706.22     2728.67     31.91 o
   3   5   3      262.30      246.05      5.74 o
   4   5   3      453.65      461.97     12.21 o
   5   5   3      503.56      501.33     11.45 o
   6   5   3     1120.56     1137.16     21.23 o
   7   5   3     1042.47     1064.01     21.36 o
   8   5   3      420.71      417.76     15.74 o
   9   5   3     1554.00     1521.72     33.37 o
  10   5   3       66.46       82.94     10.49 o
  11   5   3      529.69      540.77     37.51 o
  12   5   3       10.48       14.81      8.99 o
 -12   6   3      221.83      231.13     15.65 o
 -11   6   3      115.09      102.26     11.47 o
 -10   6   3      342.66      355.77     15.93 o
  -9   6   3        2.16        1.32      6.35 o
  -8   6   3     1218.98     1207.57     26.95 o
  -7   6   3       46.06       35.69      7.05 o
  -6   6   3     1346.20     1314.48     24.10 o
  -5   6   3      233.65      231.33     20.74 o
  -4   6   3     1109.68     1058.73     22.67 o
  -3   6   3      204.85      200.89     11.46 o
  -2   6   3      532.14      539.98     17.27 o
  -1   6   3      495.19      468.71     10.99 o
   0   6   3      855.50      822.46     12.46 o
   1   6   3      239.56      213.72     10.54 o
   2   6   3       75.89       76.37     12.26 o
   3   6   3      146.54      129.73      7.46 o
   4   6   3      259.47      277.87     12.24 o
   5   6   3       50.85       41.76      5.30 o
   6   6   3      283.76      285.29     14.61 o
   7   6   3       94.30       76.80      7.95 o
   8   6   3      129.87      123.37      9.80 o
   9   6   3      106.33      126.81     13.37 o
  10   6   3        4.35       -3.64      6.87 o
  11   6   3        8.15       -2.17      8.40 o
  12   6   3        0.78        0.84     11.21 o
 -11   7   3       23.03       29.27      9.93 o
 -10   7   3      216.25      222.31     14.41 o
  -9   7   3       26.87       35.20      8.30 o
  -8   7   3        0.22        6.62      6.77 o
  -7   7   3      409.60      390.60     17.10 o
  -6   7   3        1.57       -3.06      5.11 o
  -5   7   3        0.96       -7.54      7.54 o
  -4   7   3      257.38      297.36     17.85 o
  -3   7   3      114.63      119.87     25.45 o
  -2   7   3       32.54       37.06      7.18 o
  -1   7   3      104.21      102.30      6.22 o
   0   7   3      244.42      235.82      7.99 o
   1   7   3      333.76      332.64     14.54 o
   2   7   3       95.05       92.58      8.72 o
   3   7   3      444.49      407.30     16.52 o
   4   7   3      894.57      870.45     23.29 o
   5   7   3      222.39      196.26     12.67 o
   6   7   3     1071.49     1065.24     24.30 o
   7   7   3      510.95      483.57     19.43 o
   8   7   3       51.39       46.42      7.83 o
   9   7   3      220.52      225.62     12.94 o
  10   7   3        6.93        1.15      7.50 o
  -9   8   3      671.48      731.16     52.23 o
  -8   8   3       62.58       60.40     11.21 o
  -7   8   3      650.80      622.32     41.65 o
  -6   8   3      368.59      370.66     23.02 o
  -5   8   3       56.25       49.39     11.80 o
  -4   8   3      200.99      201.90     28.65 o
  -3   8   3      749.95      813.51     29.61 o
  -2   8   3       71.79       75.04     29.74 o
  -1   8   3      325.20      319.23     10.32 o
   0   8   3      550.15      510.78     17.62 o
   1   8   3        9.45        6.84      4.30 o
   2   8   3       47.51       48.52      6.74 o
   3   8   3      879.02      833.44     28.53 o
   4   8   3      159.90      145.54     19.48 o
   5   8   3        4.43       -4.82     12.56 o
   6   8   3       56.47       61.92     10.24 o
   7   8   3       55.73       52.27     10.01 o
   8   8   3        5.37       -3.16      8.11 o
   9   8   3       27.28       19.70      7.74 o
  -7   9   3       29.73       15.66     17.71 o
  -6   9   3       81.98       84.43     20.45 o
  -5   9   3       38.30       38.01     12.42 o
  -4   9   3      177.49      155.99     15.62 o
  -3   9   3        0.18        1.56      8.97 o
  -2   9   3        0.15        0.27      6.81 o
  -1   9   3      195.28      197.14     10.43 o
   0   9   3       15.40       15.88      4.91 o
   1   9   3       17.69       17.40      5.15 o
   2   9   3       39.37       37.45      7.73 o
   3   9   3        7.54       12.90     14.59 o
   4   9   3      393.76      432.46     31.56 o
   5   9   3        4.94       14.87     15.03 o
   6   9   3      181.58      184.95     25.42 o
   7   9   3       11.75       12.65     17.46 o
  -3  10   3      165.30      175.41     21.95 o
  -2  10   3       15.27        8.40     13.43 o
  -1  10   3       41.53       42.34     14.00 o
   0  10   3      112.04      158.96     17.31 o
   2  10   3       30.19       23.58     13.40 o
   3  10   3       87.84       66.16     17.13 o
 -14   0   4      339.79      373.01     26.84 o
 -12   0   4       16.96       37.70     13.60 o
 -10   0   4     3301.81     3398.99     76.71 o
  -8   0   4       21.23       27.30      5.62 o
  -6   0   4      450.45      475.85     12.90 o
  -4   0   4    14203.79    15316.28    185.26 o
  -2   0   4       69.80       65.43      2.36 o
   0   0   4     5815.36     6029.11     93.88 o
   2   0   4     6661.11     7358.30    138.22 o
   4   0   4     6005.79     6617.42    105.97 o
   6   0   4       72.85       73.25      6.79 o
   8   0   4     9246.98     9159.06    150.45 o
  10   0   4      494.97      475.30     19.64 o
  12   0   4        1.92       -8.88      8.88 o
  14   0   4      136.52      210.37     32.25 o
 -15   1   4        1.22        5.25     11.08 o
 -14   1   4        1.83        0.62      9.97 o
 -13   1   4      567.59      600.92     20.11 o
 -12   1   4       42.52       53.37      8.99 o
 -11   1   4      390.04      434.40     15.35 o
 -10   1   4       27.82       21.60      5.13 o
  -9   1   4      131.32      158.48      6.96 o
  -8   1   4       59.31       53.34      4.19 o
  -7   1   4     7883.78     7980.28     75.90 o
  -6   1   4      665.90      809.65     20.55 o
  -5   1   4    11396.42    11645.76    112.28 o
  -4   1   4     1188.56     1303.88     30.64 o
  -3   1   4     8376.97     8937.83     73.17 o
  -2   1   4     3587.88     3801.31     32.04 o
  -1   1   4      125.19       79.52      2.34 o
   0   1   4     5925.01     6421.64     50.70 o
   1   1   4    12866.97    13813.90    128.66 o
   2   1   4     2788.71     3031.29     38.26 o
   3   1   4       52.15       54.80      3.55 o
   4   1   4     4250.90     4549.17     57.63 o
   5   1   4      508.56      563.01     12.46 o
   6   1   4       93.83       90.64      7.89 o
   7   1   4       25.07       29.24      4.68 o
   8   1   4      712.77      675.53     15.12 o
   9   1   4     4196.78     4065.92     60.20 o
  10   1   4      129.37      141.97      8.79 o
  11   1   4      183.25      202.89     11.88 o
  12   1   4      135.09      133.22     12.90 o
  13   1   4      208.73      211.41     15.74 o
  14   1   4        4.08       -4.77     13.07 o
 -14   2   4       20.86       17.25      9.11 o
 -13   2   4       22.38        9.89      7.95 o
 -12   2   4       66.86       70.20      9.22 o
 -11   2   4      119.19      139.25     12.99 o
 -10   2   4        4.61       -0.85      5.60 o
  -9   2   4      263.55      231.87      9.22 o
  -8   2   4     1033.94      969.01     16.72 o
  -7   2   4     2459.47     2434.60     29.29 o
  -6   2   4     3910.61     3968.00     42.13 o
  -5   2   4      661.75      648.16      9.66 o
  -4   2   4     4713.86     5113.86     48.43 o
  -3   2   4     3896.15     4025.94     37.87 o
  -2   2   4     7168.04     7736.72     79.23 o
  -1   2   4     1205.68     1255.17     17.75 o
   0   2   4     1357.05     1577.21     16.41 o
   1   2   4      758.67      801.80      7.78 o
   2   2   4       30.06       49.66      4.15 o
   3   2   4     3063.02     3099.51     34.27 o
   4   2   4     1213.83     1240.67     17.73 o
   5   2   4      822.84      772.71     17.61 o
   6   2   4     4028.71     4209.66     57.80 o
   7   2   4       52.13       60.92      5.64 o
   8   2   4      105.40      116.10      6.95 o
   9   2   4      160.72      158.21      9.21 o
  10   2   4       23.37       26.30      7.80 o
  11   2   4      507.82      546.75     19.77 o
  12   2   4      485.74      482.64     18.23 o
  13   2   4        2.11        3.06      8.07 o
  14   2   4        5.52        2.18      9.05 o
 -14   3   4      256.22      245.91     15.22 o
 -13   3   4       19.54       15.25      8.35 o
 -12   3   4        1.45       -6.36      6.36 o
 -11   3   4       32.64       25.65      7.22 o
 -10   3   4      910.21      945.58     23.73 o
  -9   3   4     1515.84     1457.26     27.71 o
  -8   3   4     1747.13     1679.08     29.02 o
  -7   3   4       57.17       67.80      8.00 o
  -6   3   4      143.96      171.97      6.94 o
  -5   3   4       24.92       24.65      3.99 o
  -4   3   4     6938.39     7025.73     73.64 o
  -3   3   4    13373.87    13625.03    138.06 o
  -2   3   4    23810.99    24648.10    270.78 o
  -1   3   4     1871.95     1863.55     23.51 o
   0   3   4       38.68       42.58      2.48 o
   1   3   4      589.31      667.78      8.19 o
   2   3   4     4879.23     5116.41     47.63 o
   3   3   4      574.45      559.79      8.56 o
   4   3   4      862.68      852.86     15.52 o
   5   3   4       21.20       25.24      5.19 o
   6   3   4     1728.12     1681.86     32.18 o
   7   3   4       76.95       65.18      7.29 o
   8   3   4      583.92      597.45     15.87 o
   9   3   4        3.40        4.65      6.03 o
  10   3   4       12.83        7.70      6.49 o
  11   3   4      291.23      332.60     14.95 o
  12   3   4      469.04      489.51     18.30 o
  13   3   4      750.99      845.67     25.06 o
  14   3   4      309.45      346.13     18.05 o
 -13   4   4       51.17       60.37     12.94 o
 -12   4   4       27.35       34.37      8.41 o
 -11   4   4        0.39       -0.39      9.44 o
 -10   4   4        5.65        2.49      9.84 o
  -9   4   4       73.77       69.01      7.86 o
  -8   4   4      347.25      340.13     12.00 o
  -7   4   4     1241.99     1195.13     22.45 o
  -6   4   4        1.48        1.99      3.49 o
  -5   4   4      358.26      324.51      7.71 o
  -4   4   4       40.23       39.37      3.11 o
  -3   4   4     1181.17     1050.10     14.79 o
  -2   4   4     2353.85     2360.36     30.69 o
  -1   4   4     8218.89     8249.20     93.55 o
   0   4   4       43.54       53.44      2.71 o
   1   4   4      750.68      730.22     11.76 o
   2   4   4        0.75        1.39      1.68 o
   3   4   4      166.80      157.37      5.39 o
   4   4   4       27.97       28.63      3.32 o
   5   4   4     1600.32     1567.43     25.12 o
   6   4   4       29.63       31.68      5.03 o
   7   4   4      237.13      263.55     13.30 o
   8   4   4      281.82      291.80     11.69 o
   9   4   4       62.29       62.52      7.91 o
  10   4   4       34.89       51.02      8.22 o
  11   4   4     1068.62     1073.96     26.01 o
  12   4   4       11.65       11.77      9.64 o
  13   4   4      150.23      184.39     15.78 o
 -13   5   4       22.54       20.89     10.05 o
 -12   5   4      372.97      356.45     18.04 o
 -11   5   4       12.29        6.52      7.93 o
 -10   5   4      232.56      220.02     11.79 o
  -9   5   4       20.55       24.83      6.44 o
  -8   5   4     1391.05     1305.09     25.01 o
  -7   5   4      174.31      175.94     14.21 o
  -6   5   4     2286.89     2247.20     31.75 o
  -5   5   4      129.23      125.98      7.29 o
  -4   5   4     1445.63     1407.49     17.69 o
  -3   5   4        1.95        5.27      3.47 o
  -2   5   4     2988.13     2996.21     42.34 o
  -1   5   4      917.11      929.34     13.11 o
   0   5   4     4866.19     5037.92     49.28 o
   1   5   4      139.92      152.64      5.67 o
   2   5   4     1630.53     1604.34     24.07 o
   3   5   4      419.05      418.39      9.88 o
   4   5   4       80.59       89.12      5.02 o
   5   5   4      132.30      129.63      6.39 o
   6   5   4      360.03      366.85     11.53 o
   7   5   4       10.55       16.29      6.07 o
   8   5   4       83.94       80.82      8.72 o
   9   5   4        2.93       -4.01      7.38 o
  10   5   4      416.32      411.88     17.65 o
  11   5   4      113.60      115.91     12.09 o
  12   5   4      165.01      162.89     27.04 o
 -12   6   4      102.88       99.25     12.37 o
 -11   6   4      226.72      222.14     20.87 o
 -10   6   4        1.38       -6.70      6.70 o
  -9   6   4      182.45      154.21     10.83 o
  -8   6   4       20.53       26.71      7.50 o
  -7   6   4      131.35      119.88     10.84 o
  -6   6   4      134.61      141.85      7.76 o
  -5   6   4     2263.58     2154.46     33.37 o
  -4   6   4      121.24      113.85      9.07 o
  -3   6   4      842.77      851.95     23.56 o
  -2   6   4      326.54      316.81     13.39 o
  -1   6   4       32.72       30.45      3.31 o
   0   6   4        3.05        4.63      2.86 o
   1   6   4     2475.78     2411.97     45.56 o
   2   6   4      122.79      151.59      9.35 o
   3   6   4     1447.31     1435.50     30.99 o
   4   6   4      425.43      396.92     14.72 o
   5   6   4        4.74        0.16      6.02 o
   6   6   4      153.65      135.42      8.07 o
   7   6   4      526.23      514.39     19.60 o
   8   6   4       97.67      119.64      9.88 o
   9   6   4      452.19      438.56     17.38 o
  10   6   4        8.70        8.47      7.46 o
  11   6   4       21.71       32.21      9.11 o
 -11   7   4      286.16      279.60     16.98 o
 -10   7   4       42.63       33.49      8.90 o
  -9   7   4       23.19       16.42      7.54 o
  -8   7   4      337.61      335.03     18.87 o
  -7   7   4      380.26      367.66     21.95 o
  -6   7   4     1689.51     1667.88     30.38 o
  -5   7   4      790.27      788.14     30.74 o
  -4   7   4      820.39      740.29     27.66 o
  -3   7   4      114.31      140.83     12.07 o
  -2   7   4      103.89      113.85      9.85 o
  -1   7   4      181.16      178.98      9.76 o
   0   7   4     1232.97     1215.64     20.62 o
   1   7   4      643.54      613.61     17.08 o
   2   7   4      201.09      233.91     12.35 o
   3   7   4      245.70      274.41     17.89 o
   4   7   4        0.14        8.44      5.47 o
   5   7   4       12.93       29.31      7.76 o
   6   7   4      271.60      285.85     16.42 o
   7   7   4        6.64        7.47      6.30 o
   8   7   4      140.32      134.99     14.65 o
   9   7   4       37.87       39.45      8.28 o
  10   7   4      128.79      119.15     11.56 o
  -9   8   4       73.66       78.57     14.04 o
  -8   8   4      122.57      141.70     14.21 o
  -7   8   4      189.71      166.47     24.39 o
  -6   8   4       51.34       42.30     12.36 o
  -5   8   4       56.02       49.26     11.51 o
  -4   8   4       94.62       86.75     12.53 o
  -3   8   4        0.46       -8.87      9.36 o
  -2   8   4      691.85      739.23     78.80 o
  -1   8   4       35.56       36.73      4.90 o
   0   8   4      403.11      434.47     11.98 o
   1   8   4      249.06      244.94     10.71 o
   2   8   4      315.27      295.85     11.26 o
   3   8   4        2.63       20.78     12.92 o
   4   8   4      426.21      472.20     31.20 o
   5   8   4       66.23       72.06     17.80 o
   6   8   4       88.36       98.49     15.61 o
   7   8   4       41.12       43.10     10.16 o
   8   8   4       69.93       68.46     11.76 o
   9   8   4        2.09       -6.20      7.54 o
  -7   9   4      106.60      103.62     23.43 o
  -6   9   4        2.50        3.59     10.82 o
  -5   9   4       42.65       53.53     13.15 o
  -4   9   4       61.18       54.77     13.63 o
  -3   9   4      732.26      772.82     48.09 o
  -2   9   4      114.02      122.76      8.65 o
  -1   9   4      455.34      441.96     15.48 o
   0   9   4       14.38       15.07      5.04 o
   1   9   4      122.50      124.65      7.86 o
   2   9   4       35.71       38.48      7.91 o
   3   9   4      699.56      712.04     19.70 o
   4   9   4      141.66      172.09     22.01 o
   5   9   4        1.03       -8.37     13.70 o
   6   9   4       11.08       26.62     17.37 o
  -3  10   4       75.46       56.61     17.16 o
  -2  10   4      203.75      206.55     22.01 o
  -1  10   4        4.86       22.04     12.65 o
   0  10   4      222.21      257.89     21.26 o
   2  10   4        7.63      -11.20     11.20 o
   3  10   4       30.30       51.07     16.23 o
 -15   0   5      128.49      124.28     20.17 o
 -13   0   5      468.70      490.88     28.52 o
 -11   0   5       69.07       98.63     11.70 o
  -9   0   5       30.46       28.97      6.40 o
  -7   0   5     1481.09     1472.74     27.68 o
  -5   0   5     1137.92     1153.75     21.16 o
  -3   0   5     7793.12     8326.70     86.48 o
  -1   0   5       37.36       42.36      4.83 o
   1   0   5      911.91      931.69     31.43 o
   3   0   5      433.72      450.23     14.68 o
   5   0   5     1303.82     1358.74     28.37 o
   7   0   5     1518.18     1589.31     34.55 o
   9   0   5     1814.41     1882.25     42.01 o
  11   0   5        4.01       -7.82      7.82 o
  13   0   5      489.17      501.33     41.44 o
 -15   1   5       34.55       22.97     12.80 o
 -14   1   5       29.42       23.56     11.10 o
 -13   1   5        8.55       11.05      8.22 o
 -12   1   5       79.61       94.25      9.88 o
 -11   1   5      652.75      628.80     18.42 o
 -10   1   5       84.38       80.48      7.18 o
  -9   1   5      104.61       93.09      6.97 o
  -8   1   5      107.37       93.01      5.65 o
  -7   1   5     5676.36     5523.53     54.38 o
  -6   1   5     5204.51     5292.55     51.41 o
  -5   1   5      226.65      255.58      5.86 o
  -4   1   5    18047.42    19255.25    156.23 o
  -3   1   5      712.21      766.82      8.18 o
  -2   1   5    23427.95    25918.08    199.33 o
  -1   1   5     1186.09     1388.49     13.44 o
   0   1   5    25610.91    28290.70    254.80 o
   1   1   5      836.24      890.34     12.26 o
   2   1   5    10099.06    10669.11    126.86 o
   3   1   5     1795.17     2035.33     27.89 o
   4   1   5     1485.93     1570.85     23.40 o
   5   1   5     2529.68     2460.33     31.93 o
   6   1   5     5054.19     5064.01     60.73 o
   7   1   5       44.84       57.07      5.32 o
   8   1   5     1560.18     1475.40     24.26 o
   9   1   5       39.05       15.39      5.93 o
  10   1   5       47.26       43.72      6.72 o
  11   1   5      557.54      581.50     29.93 o
  12   1   5       66.37       64.83     10.78 o
  13   1   5      156.13      166.63     17.65 o
  14   1   5        0.70       -1.78     13.97 o
 -14   2   5      157.70      146.77     13.02 o
 -13   2   5      348.80      347.60     16.55 o
 -12   2   5        3.54       -0.13      6.52 o
 -11   2   5      211.99      212.97     11.64 o
 -10   2   5      481.53      463.41     15.10 o
  -9   2   5      147.87      131.00      7.83 o
  -8   2   5      125.81      114.38      6.00 o
  -7   2   5     2729.33     2801.17     34.65 o
  -6   2   5      688.97      670.88     11.13 o
  -5   2   5      315.88      329.36     11.95 o
  -4   2   5     2153.16     2269.70     23.59 o
  -3   2   5     1183.42     1200.32     14.93 o
  -2   2   5      628.39      632.35      9.02 o
  -1   2   5      123.09      122.61      3.19 o
   0   2   5     6290.51     6889.09     52.63 o
   1   2   5     4301.96     4435.12     35.58 o
   2   2   5     1343.92     1412.19     16.07 o
   3   2   5      187.58      164.43      5.34 o
   4   2   5      221.66      232.55      7.19 o
   5   2   5     1054.21     1015.42     17.72 o
   6   2   5     3465.19     3434.16     43.41 o
   7   2   5       88.69       79.08      5.65 o
   8   2   5       28.64       27.43      7.01 o
   9   2   5      752.45      789.84     18.81 o
  10   2   5        1.16       -3.55      6.58 o
  11   2   5      335.98      378.86     16.95 o
  12   2   5      359.17      369.31     17.04 o
  13   2   5       57.86       71.65     11.30 o
  14   2   5       10.94        3.70      8.88 o
 -14   3   5        3.33        9.37      8.93 o
 -13   3   5       13.31       11.84      7.99 o
 -12   3   5       22.87       24.24      7.67 o
 -11   3   5       52.98       60.28      8.20 o
 -10   3   5       85.75       91.19      8.78 o
  -9   3   5      536.83      568.25     16.22 o
  -8   3   5       69.77       59.76      6.79 o
  -7   3   5     2015.19     1981.17     44.53 o
  -6   3   5      279.30      286.79      8.75 o
  -5   3   5     1981.64     1927.11     24.22 o
  -4   3   5     3822.18     3815.53     42.13 o
  -3   3   5    11468.04    11630.08    127.36 o
  -2   3   5     5262.06     5480.16     55.38 o
  -1   3   5     4717.18     4640.23     59.24 o
   0   3   5      264.79      245.34      4.15 o
   1   3   5     3655.72     3576.82     31.00 o
   2   3   5     5057.47     5040.21     50.38 o
   3   3   5    13585.55    13394.17    136.33 o
   4   3   5     6255.33     6178.66     70.70 o
   5   3   5     2725.23     2558.66     33.21 o
   6   3   5     1271.09     1310.53     22.59 o
   7   3   5      715.06      735.46     15.17 o
   8   3   5      544.76      548.84     15.46 o
   9   3   5      309.22      339.50     13.25 o
  10   3   5        4.42        1.57      6.34 o
  11   3   5       50.20       42.86      8.57 o
  12   3   5       82.71       82.79     10.41 o
  13   3   5      103.39      116.42     12.13 o
 -13   4   5       51.83       53.74      9.85 o
 -12   4   5      552.98      575.95     21.45 o
 -11   4   5       55.87       60.41      8.55 o
 -10   4   5      180.96      177.89     10.65 o
  -9   4   5      526.80      507.11     15.53 o
  -8   4   5       70.53       54.03      8.30 o
  -7   4   5      335.93      325.67     15.98 o
  -6   4   5       21.29       15.65      4.02 o
  -5   4   5      140.20      151.54      5.40 o
  -4   4   5       83.90       95.10      4.22 o
  -3   4   5      595.18      588.47      8.87 o
  -2   4   5       44.56       46.74      3.83 o
  -1   4   5     1081.94     1183.43     22.55 o
   0   4   5       62.71       76.41      2.87 o
   1   4   5     1776.36     1789.92     22.31 o
   2   4   5        4.40        5.10      2.07 o
   3   4   5     3235.74     3179.14     34.23 o
   4   4   5     1297.22     1291.14     18.08 o
   5   4   5       12.04       19.15      4.13 o
   6   4   5       16.43       10.74      4.32 o
   7   4   5       13.55       13.36      5.11 o
   8   4   5       33.70       24.34      6.25 o
   9   4   5      270.83      241.55     11.68 o
  10   4   5     1099.10     1111.47     25.41 o
  11   4   5       87.13      108.77     10.82 o
  12   4   5      196.67      199.08     13.59 o
  13   4   5       23.37       28.61     10.56 o
 -13   5   5        0.68       -0.26      9.04 o
 -12   5   5        8.07        5.94      8.95 o
 -11   5   5       72.54       57.22     14.04 o
 -10   5   5      309.08      325.76     13.76 o
  -9   5   5      189.04      177.11     13.86 o
  -8   5   5      219.31      235.22     10.57 o
  -7   5   5      589.76      596.99     14.09 o
  -6   5   5       14.05        4.92      4.37 o
  -5   5   5     1536.39     1484.80     22.60 o
  -4   5   5     1292.60     1305.13     16.78 o
  -3   5   5     2504.53     2564.42     34.58 o
  -2   5   5      844.35      868.51     28.19 o
  -1   5   5     5188.38     5147.83     55.41 o
   0   5   5       18.68       25.20      3.47 o
   1   5   5     7888.95     8114.90    100.28 o
   2   5   5      308.37      307.80      8.31 o
   3   5   5     1930.22     1934.63     24.82 o
   4   5   5     2500.18     2333.81     31.25 o
   5   5   5      911.64      932.90     16.76 o
   6   5   5       81.55       78.76      7.42 o
   7   5   5      722.73      696.15     19.26 o
   8   5   5      313.85      319.22     14.11 o
   9   5   5       14.05       20.11      7.71 o
  10   5   5        5.92       -3.62      7.43 o
  11   5   5        5.21        9.24      8.33 o
  12   5   5        4.56       -0.69      8.68 o
 -12   6   5      166.04      189.71     14.61 o
 -11   6   5       56.04       65.96     10.15 o
 -10   6   5        3.04        1.43      6.70 o
  -9   6   5        5.44        0.41      6.20 o
  -8   6   5      258.78      244.71     12.75 o
  -7   6   5       11.71        7.47      6.89 o
  -6   6   5        3.12        0.88      4.38 o
  -5   6   5        0.25       -4.80      4.80 o
  -4   6   5      357.41      318.79     14.55 o
  -3   6   5       50.87       47.76      7.61 o
  -2   6   5       25.62       20.17      6.12 o
  -1   6   5      228.86      243.21      7.05 o
   0   6   5       83.37       82.01      4.54 o
   1   6   5        6.73        0.33      4.96 o
   2   6   5       11.69        2.75      6.62 o
   3   6   5     1364.68     1346.10     30.06 o
   4   6   5       82.06       75.84      7.83 o
   5   6   5        0.35       -2.90      3.93 o
   6   6   5        8.93        8.23      4.80 o
   7   6   5       20.60       27.60      6.11 o
   8   6   5      485.92      460.52     16.58 o
   9   6   5        0.72       -2.99      6.41 o
  10   6   5        6.05       -6.90      6.90 o
  11   6   5        5.39       -3.44     11.86 o
 -11   7   5       13.47       31.19     10.12 o
 -10   7   5        1.25       -3.04      8.69 o
  -9   7   5        5.11        0.70      6.90 o
  -8   7   5      365.82      365.11     17.95 o
  -7   7   5      171.18      177.57      9.75 o
  -6   7   5      170.33      152.12      8.23 o
  -5   7   5     1690.40     1673.30     48.26 o
  -4   7   5       73.23       64.90     11.11 o
  -3   7   5      896.53      895.84     26.27 o
  -2   7   5     1736.91     1693.26     38.56 o
  -1   7   5     1268.76     1232.86     23.89 o
   0   7   5      542.16      548.18     12.55 o
   1   7   5     3459.96     3384.17     53.87 o
   2   7   5      150.99      136.29     12.91 o
   3   7   5      654.65      691.95     27.67 o
   4   7   5      480.53      513.30     28.82 o
   5   7   5      413.49      427.52     34.74 o
   6   7   5      524.89      510.69     21.88 o
   7   7   5      329.43      315.00     15.18 o
   8   7   5       71.64       74.99      8.87 o
   9   7   5        9.44        5.25      6.99 o
  10   7   5       15.87       12.49      8.94 o
  -9   8   5      291.14      288.02     20.75 o
  -8   8   5       94.45       96.14     12.93 o
  -7   8   5        2.71       -5.75     14.60 o
  -6   8   5       34.26       19.62     20.51 o
  -5   8   5        6.77       13.88     11.61 o
  -4   8   5       88.79       75.32     15.06 o
  -3   8   5       83.57       87.15     11.89 o
  -2   8   5        3.65       11.27      8.05 o
  -1   8   5      270.58      249.39      8.71 o
   0   8   5       82.56       78.52      9.07 o
   1   8   5      165.93      183.51     10.77 o
   2   8   5       63.75       52.02      8.58 o
   3   8   5       23.49       19.54     12.35 o
   4   8   5       64.65       67.87     15.84 o
   5   8   5       64.89       54.02     16.65 o
   6   8   5      159.78      149.26     14.53 o
   7   8   5      173.41      173.97     14.87 o
   8   8   5       22.03       44.31     10.87 o
   9   8   5        7.79       -0.75      6.80 o
  -7   9   5       17.86       18.43     17.04 o
  -6   9   5       42.45       19.91     12.57 o
  -5   9   5       22.03        7.73     10.69 o
  -4   9   5       85.92       75.96     13.36 o
  -3   9   5      142.82      147.68     14.75 o
  -2   9   5      720.72      719.41     19.55 o
  -1   9   5       24.37       22.79      6.47 o
   0   9   5      685.00      690.72     16.52 o
   1   9   5       56.39       53.89      8.30 o
   2   9   5     1256.59     1303.78     29.64 o
   3   9   5       51.58       48.26      7.30 o
   4   9   5      449.66      460.78     32.38 o
   5   9   5        0.33       -5.15     13.85 o
   6   9   5       11.30       11.11     15.81 o
  -3  10   5       30.40       12.95     14.75 o
  -2  10   5        2.29        8.40     12.77 o
  -1  10   5       40.87       47.27     15.12 o
   0  10   5       52.68       69.77     14.57 o
   2  10   5       27.34       27.13     13.46 o
 -14   0   6       26.70       22.49     14.05 o
 -12   0   6     1194.66     1170.58     43.29 o
 -10   0   6      938.63      986.20     28.20 o
  -8   0   6       18.42       21.73      5.57 o
  -6   0   6     1234.44     1127.42     22.07 o
  -4   0   6     1814.13     1847.12     24.13 o
  -2   0   6    16328.62    17256.33    164.39 o
   0   0   6     2387.40     2634.82     75.01 o
   2   0   6    19018.81    20193.12    370.97 o
   4   0   6      556.60      594.17     15.54 o
   6   0   6     1145.04     1195.79     27.49 o
   8   0   6      377.90      398.67     16.93 o
  10   0   6       38.87       60.22     10.29 o
  12   0   6       12.91       15.98      9.89 o
  14   0   6       84.41       86.48     26.92 o
 -15   1   6       91.12       61.58     23.07 o
 -14   1   6        2.23       16.88     10.22 o
 -13   1   6      474.43      493.66     18.77 o
 -12   1   6      187.59      171.20     14.92 o
 -11   1   6      359.01      366.77     14.27 o
 -10   1   6        5.52       -5.45      5.45 o
  -9   1   6       88.46       82.42      6.26 o
  -8   1   6      858.15      849.29     13.69 o
  -7   1   6      956.63      990.98     14.25 o
  -6   1   6        5.27        2.67      2.53 o
  -5   1   6      603.52      600.26      9.17 o
  -4   1   6      470.27      495.06      6.94 o
  -3   1   6     8194.58     8574.99     71.04 o
  -2   1   6     2758.50     2976.96     24.78 o
  -1   1   6      513.62      526.96      7.60 o
   0   1   6      658.32      720.81      9.48 o
   1   1   6    17665.87    18610.99    218.55 o
   2   1   6      638.11      690.48     12.37 o
   3   1   6    13947.92    13812.25    164.32 o
   4   1   6     2188.95     2062.46     29.37 o
   5   1   6     3297.88     3173.79     39.85 o
   6   1   6      385.48      415.06     12.91 o
   7   1   6     4068.76     4136.68     52.20 o
   8   1   6        0.88       -0.12      4.49 o
   9   1   6     1728.38     1821.21     29.42 o
  10   1   6      871.71      859.72     19.33 o
  11   1   6      112.75      117.53      9.95 o
  12   1   6        5.61       -2.65      8.04 o
  13   1   6        2.28       -0.64      9.63 o
  14   1   6      119.90       89.65     19.75 o
 -14   2   6      339.49      365.91     17.26 o
 -13   2   6       17.07        8.36      8.88 o
 -12   2   6      183.42      194.86     12.10 o
 -11   2   6        1.69       -2.91      6.14 o
 -10   2   6        7.22        4.72      5.91 o
  -9   2   6      312.98      321.71     11.12 o
  -8   2   6      995.46      993.84     14.99 o
  -7   2   6      794.66      804.23     12.51 o
  -6   2   6     1285.55     1278.14     15.88 o
  -5   2   6     1916.72     2073.22     21.29 o
  -4   2   6      962.74     1037.80     11.33 o
  -3   2   6     8763.88     9355.39     76.85 o
  -2   2   6     1275.11     1274.97     13.52 o
  -1   2   6       49.92       64.49      2.20 o
   0   2   6       23.62       30.32      1.69 o
   1   2   6     2180.39     2410.68     22.47 o
   2   2   6      199.05      207.23      5.65 o
   3   2   6     1143.47      998.72     16.20 o
   4   2   6     5534.62     5745.28     72.14 o
   5   2   6       21.63       16.29      3.97 o
   6   2   6     2873.32     2968.33     43.20 o
   7   2   6       14.59       13.47      4.34 o
   8   2   6      244.65      216.30      8.88 o
   9   2   6      877.14      845.12     19.82 o
  10   2   6       18.41       12.43      8.22 o
  11   2   6       15.77       14.99      8.27 o
  12   2   6       73.57       74.14     11.48 o
  13   2   6      165.25      160.48     13.27 o
  14   2   6       28.82       21.53     11.64 o
 -14   3   6       81.00       91.60     11.73 o
 -13   3   6       19.89       14.77      8.04 o
 -12   3   6        8.41       11.56      7.03 o
 -11   3   6      178.67      175.12     13.51 o
 -10   3   6     1110.75     1108.05     24.39 o
  -9   3   6      574.89      518.10     14.12 o
  -8   3   6      238.18      223.09     10.23 o
  -7   3   6      225.71      211.92      8.37 o
  -6   3   6      861.32      868.96     15.88 o
  -5   3   6      426.95      457.54      9.26 o
  -4   3   6      197.15      222.86      6.16 o
  -3   3   6      605.91      660.45     10.77 o
  -2   3   6     2068.68     2129.22     25.38 o
  -1   3   6     2304.40     2181.24     27.15 o
   0   3   6     5718.18     5855.80     62.38 o
   1   3   6     3240.17     3240.21     31.33 o
   2   3   6     1236.02     1232.78     14.97 o
   3   3   6       22.33       21.19      3.21 o
   4   3   6     1732.67     1694.12     23.31 o
   5   3   6     4545.71     4576.43     55.01 o
   6   3   6     9420.48     9478.08    108.11 o
   7   3   6     2112.74     2008.69     29.55 o
   8   3   6      905.19      829.94     19.42 o
   9   3   6      221.50      193.12     10.77 o
  10   3   6      406.85      404.23     15.28 o
  11   3   6      190.82      211.62     12.73 o
  12   3   6      656.68      708.68     22.10 o
  13   3   6       53.87       52.51     11.86 o
 -13   4   6      184.67      178.05     13.23 o
 -12   4   6       58.97       52.13      9.16 o
 -11   4   6       96.76       96.03      9.63 o
 -10   4   6       36.62       37.37      7.43 o
  -9   4   6      986.12      984.07     22.08 o
  -8   4   6        0.45       -4.74      4.94 o
  -7   4   6     1708.93     1720.41     31.71 o
  -6   4   6      289.30      287.10      9.84 o
  -5   4   6      360.56      365.28      8.80 o
  -4   4   6        9.43       10.12      2.83 o
  -3   4   6     1354.35     1384.67     16.95 o
  -2   4   6      155.09      152.86      4.96 o
  -1   4   6     6066.78     6211.74     71.20 o
   0   4   6      757.76      763.16     11.69 o
   1   4   6      606.08      585.01     10.30 o
   2   4   6       71.46       66.91      2.89 o
   3   4   6       18.54       21.26      2.57 o
   4   4   6      398.03      395.46      9.10 o
   5   4   6     1177.48     1127.31     18.89 o
   6   4   6      158.32      159.75      7.92 o
   7   4   6      258.86      249.71     12.04 o
   8   4   6      225.63      220.16     10.54 o
   9   4   6      101.86      103.79      9.04 o
  10   4   6       39.92       40.08      8.33 o
  11   4   6       81.87       80.43      9.94 o
  12   4   6      156.00      148.44     14.37 o
  13   4   6      132.40      155.54     15.12 o
 -13   5   6       82.56       74.22     12.04 o
 -12   5   6      276.87      262.44     16.06 o
 -11   5   6       38.81       29.65      9.14 o
 -10   5   6        6.66        9.41      6.52 o
  -9   5   6        0.09        0.17      5.59 o
  -8   5   6      272.19      253.34     10.92 o
  -7   5   6        0.41        2.57      7.06 o
  -6   5   6       67.58       68.23      5.87 o
  -5   5   6      272.40      269.61      8.54 o
  -4   5   6     1582.63     1578.84     19.64 o
  -3   5   6     1097.17     1073.42     16.85 o
  -2   5   6     2157.03     2209.21     29.50 o
  -1   5   6      471.41      453.94     13.36 o
   0   5   6     2516.13     2563.27     29.39 o
   1   5   6      376.48      381.80     13.04 o
   2   5   6     5365.22     5379.25     70.24 o
   3   5   6      343.44      325.73      8.85 o
   4   5   6     2580.18     2514.24     37.20 o
   5   5   6      102.69      100.55      6.70 o
   6   5   6      866.62      841.19     20.41 o
   7   5   6      196.33      220.45     11.47 o
   8   5   6      644.28      627.51     19.35 o
   9   5   6        0.08        0.95      6.84 o
  10   5   6      712.53      702.42     25.00 o
  11   5   6       66.03       64.46     10.90 o
  12   5   6      132.23      145.25     14.14 o
 -12   6   6      111.19      100.71     12.27 o
 -11   6   6      545.24      554.23     20.65 o
 -10   6   6       65.94       68.08      9.44 o
  -9   6   6        2.54        0.44      6.79 o
  -8   6   6       39.57       37.25      7.54 o
  -7   6   6       16.79       16.59      5.58 o
  -6   6   6       75.17       81.15      6.49 o
  -5   6   6     1431.90     1391.33     24.12 o
  -4   6   6      140.36      166.60     11.89 o
  -3   6   6       37.56       44.46      7.54 o
  -2   6   6      260.17      258.41      9.45 o
  -1   6   6      156.31      152.83      6.88 o
   0   6   6      267.87      264.06      8.49 o
   1   6   6     3666.57     3630.02     80.48 o
   2   6   6       65.02       74.11      9.86 o
   3   6   6      982.09      953.51     24.09 o
   4   6   6      105.58       95.68     10.31 o
   5   6   6      161.58      152.34      9.80 o
   6   6   6      201.09      198.50      9.58 o
   7   6   6      801.98      780.51     20.62 o
   8   6   6        8.79       10.08      6.68 o
   9   6   6        2.58       -4.44      6.64 o
  10   6   6       12.57       20.98      8.41 o
  11   6   6       88.15       74.68     11.48 o
 -11   7   6       76.58       65.76     12.82 o
 -10   7   6       34.13       34.33      9.20 o
  -9   7   6        0.24       -1.63      7.00 o
  -8   7   6       12.16       13.53      6.70 o
  -7   7   6        3.56       -4.88      4.88 o
  -6   7   6       98.56       98.71      6.81 o
  -5   7   6       32.38       41.16     11.23 o
  -4   7   6      713.46      683.52     27.15 o
  -3   7   6      331.12      331.71     16.48 o
  -2   7   6      227.06      254.22     13.77 o
  -1   7   6      330.18      303.24      8.72 o
   0   7   6      864.33      834.86     16.44 o
   1   7   6       13.63       12.32     11.79 o
   2   7   6     2899.45     2892.07     69.82 o
   3   7   6     1375.17     1319.82     40.48 o
   4   7   6      883.34      904.96     33.03 o
   5   7   6      626.53      613.01     29.49 o
   6   7   6      107.86      123.09     28.29 o
   7   7   6      150.75      139.65      9.50 o
   8   7   6      495.62      486.57     20.74 o
   9   7   6      140.49      136.50     11.27 o
  10   7   6       97.03      100.74     11.11 o
  -9   8   6       12.24       -3.32     10.90 o
  -8   8   6      243.83      236.06     17.41 o
  -7   8   6        2.81      -12.77     14.18 o
  -6   8   6       28.71       15.94     11.11 o
  -5   8   6       21.46       23.25     10.73 o
  -4   8   6      228.15      207.41     18.32 o
  -3   8   6       13.43       10.26      8.82 o
  -2   8   6      872.19      915.14     31.16 o
  -1   8   6      216.29      214.79      8.25 o
   0   8   6      125.82      117.94      7.05 o
   1   8   6      102.17       89.70      8.09 o
   2   8   6      811.74      798.88     36.69 o
   3   8   6       11.99       35.53     13.64 o
   4   8   6      283.30      286.36     24.75 o
   5   8   6      276.39      303.98     27.80 o
   6   8   6        2.70        6.12      8.41 o
   7   8   6      114.60      116.17     13.31 o
   8   8   6       23.85       30.87     10.78 o
  -7   9   6      111.88       60.92     20.75 o
  -6   9   6        8.75       -1.98     10.72 o
  -5   9   6        1.24       -2.23      9.81 o
  -4   9   6       20.94       16.53     10.50 o
  -3   9   6       10.30       -1.91      9.18 o
  -2   9   6        1.60       -5.65      5.65 o
  -1   9   6      908.54      897.80     42.84 o
   0   9   6      184.37      196.22     10.76 o
   1   9   6      708.90      736.45     20.81 o
   2   9   6       32.82       44.02      7.56 o
   3   9   6      151.87      157.90     10.42 o
   4   9   6       20.54       21.26     15.81 o
   5   9   6      332.44      379.51     32.19 o
   6   9   6      135.49      106.45     22.49 o
  -3  10   6        1.01       10.99     14.57 o
  -2  10   6      301.02      267.06     25.39 o
  -1  10   6        2.44       -5.42     11.77 o
   0  10   6       56.62       50.11     14.57 o
   1  10   6       36.99       72.33     14.18 o
   2  10   6       31.15       20.81     12.80 o
 -15   0   7       16.08       20.61     13.67 o
 -13   0   7       75.38       50.96     14.46 o
 -11   0   7      209.76      219.15     13.12 o
  -9   0   7        5.65       -5.89      5.89 o
  -7   0   7     1194.20     1162.15     23.78 o
  -5   0   7     2705.02     2620.01     36.53 o
  -3   0   7        7.94        1.39      1.87 o
  -1   0   7     1862.62     1922.19     29.89 o
   1   0   7    28030.21    28633.99    741.01 o
   3   0   7     2915.78     3016.08     62.50 o
   5   0   7     2201.87     2035.72     39.42 o
   7   0   7    13016.66    12998.62    207.64 o
   9   0   7     2372.29     2388.55     50.90 o
  11   0   7      442.40      478.31     34.41 o
  13   0   7      317.11      321.21     36.65 o
 -14   1   7      134.06      132.64     13.34 o
 -13   1   7      209.88      234.67     15.01 o
 -12   1   7     1573.25     1634.67     32.72 o
 -11   1   7       18.30       19.12      7.42 o
 -10   1   7      931.93      939.43     19.37 o
  -9   1   7      339.39      335.31      9.52 o
  -8   1   7     5751.43     5642.78     56.42 o
  -7   1   7        2.21       -2.21      2.21 o
  -6   1   7     7512.66     7489.52     70.84 o
  -5   1   7       45.35       38.81      4.02 o
  -4   1   7      911.03      964.48     11.50 o
  -3   1   7     5837.62     5790.12     48.96 o
  -2   1   7     1226.62     1320.06     13.71 o
  -1   1   7      506.30      511.15      7.68 o
   0   1   7        7.10        7.84      2.68 o
   1   1   7    20437.40    21248.50    229.90 o
   2   1   7      798.20      751.49     13.03 o
   3   1   7      745.73      822.39     14.36 o
   4   1   7     4903.24     4920.15     62.90 o
   5   1   7      431.62      444.78     11.83 o
   6   1   7      901.70      883.86     16.11 o
   7   1   7     1331.23     1401.16     22.87 o
   8   1   7     3196.46     3060.10     42.04 o
   9   1   7       14.83       17.55      5.63 o
  10   1   7      641.29      676.04     17.37 o
  11   1   7        2.92       15.70      7.16 o
  12   1   7        7.66        9.08      9.21 o
  13   1   7      136.19      158.68     14.39 o
  14   1   7      200.08      254.27     41.93 o
 -14   2   7       16.07       18.67      8.99 o
 -13   2   7       17.05       23.84      8.37 o
 -12   2   7      133.35      140.53     19.46 o
 -11   2   7        8.09        1.85      6.12 o
 -10   2   7      441.83      427.35     14.86 o
  -9   2   7      116.76      124.63      7.93 o
  -8   2   7      741.78      676.36     16.67 o
  -7   2   7       88.08       90.51      4.37 o
  -6   2   7     1901.18     1956.00     20.11 o
  -5   2   7        8.20        8.66      2.26 o
  -4   2   7     1484.44     1529.89     15.45 o
  -3   2   7    10262.95    11071.43    110.77 o
  -2   2   7     1553.58     1560.21     16.60 o
  -1   2   7      338.66      420.14      5.38 o
   0   2   7      849.44      883.12      9.24 o
   1   2   7      510.40      576.98      7.36 o
   2   2   7     1836.43     2011.75     23.68 o
   3   2   7    11020.90    11013.20    132.42 o
   4   2   7     2748.87     2705.02     37.28 o
   5   2   7     6401.70     6498.44     82.29 o
   6   2   7     4325.52     4244.01     57.20 o
   7   2   7     3734.65     3669.29     51.75 o
   8   2   7        1.45        2.25      4.56 o
   9   2   7     1231.98     1175.46     25.66 o
  10   2   7      306.07      315.15     14.88 o
  11   2   7      341.68      314.71     16.42 o
  12   2   7      452.16      415.42     27.23 o
  13   2   7       64.47       85.32     11.70 o
  14   2   7       13.96       29.13     10.36 o
 -14   3   7      113.10      123.05     12.47 o
 -13   3   7      297.91      279.03     15.26 o
 -12   3   7      220.68      220.70     17.12 o
 -11   3   7      578.39      573.49     17.83 o
 -10   3   7     1109.59     1079.74     23.90 o
  -9   3   7     1821.31     1807.18     29.15 o
  -8   3   7      494.77      487.68     15.00 o
  -7   3   7      684.06      692.27     13.60 o
  -6   3   7       83.88       71.51      6.18 o
  -5   3   7     1856.44     1883.58     24.09 o
  -4   3   7      989.50      963.32     15.08 o
  -3   3   7     2515.69     2569.25     31.71 o
  -2   3   7      147.51      136.77      3.97 o
  -1   3   7       63.32       68.33      3.77 o
   0   3   7      749.29      745.10     11.24 o
   1   3   7      112.29      126.85      3.58 o
   2   3   7        3.08        5.75      2.11 o
   3   3   7       14.60       17.55      3.42 o
   4   3   7      962.55      930.99     15.30 o
   5   3   7     2194.20     2168.49     29.62 o
   6   3   7     1022.10     1062.53     18.50 o
   7   3   7     1060.08     1126.12     20.19 o
   8   3   7        4.74        0.35      5.05 o
   9   3   7       28.57       11.48      6.12 o
  10   3   7      302.73      275.36     13.19 o
  11   3   7      637.37      662.38     20.38 o
  12   3   7      513.93      533.40     19.60 o
  13   3   7       79.86       88.67     11.64 o
 -13   4   7      117.30      119.68     12.01 o
 -12   4   7        4.23        8.16      7.48 o
 -11   4   7      141.34      140.75     10.58 o
 -10   4   7      159.34      172.33     10.66 o
  -9   4   7      251.46      259.97     10.47 o
  -8   4   7      381.48      356.75     16.05 o
  -7   4   7     1281.97     1250.83     21.77 o
  -6   4   7      134.75      112.99      6.63 o
  -5   4   7      126.19      122.42      6.28 o
  -4   4   7       85.20       71.02      3.84 o
  -3   4   7       38.87       17.64      3.00 o
  -2   4   7     2961.17     2893.37     33.94 o
  -1   4   7     2286.51     2357.96     27.44 o
   0   4   7      630.26      612.34     10.45 o
   1   4   7      121.41      135.85      6.69 o
   2   4   7     5155.68     5013.22     50.99 o
   3   4   7      276.13      260.56      6.26 o
   4   4   7     3303.22     3212.25     35.28 o
   5   4   7      732.94      719.10     14.32 o
   6   4   7      936.00      899.12     18.78 o
   7   4   7      132.59      126.64      8.27 o
   8   4   7      709.87      723.28     18.37 o
   9   4   7      236.44      261.75     12.36 o
  10   4   7     1516.04     1545.58     31.48 o
  11   4   7      210.14      244.61     16.71 o
  12   4   7      103.79      115.78     13.39 o
  13   4   7       54.40       44.88     11.23 o
 -13   5   7      442.25      423.49     20.13 o
 -12   5   7       73.66       98.18     13.53 o
 -11   5   7      688.36      654.01     22.08 o
 -10   5   7        9.89        7.51      6.78 o
  -9   5   7      882.97      892.73     20.98 o
  -8   5   7      400.72      394.96     12.63 o
  -7   5   7     1425.62     1371.69     30.30 o
  -6   5   7      207.67      178.27      8.36 o
  -5   5   7      173.10      176.88      7.20 o
  -4   5   7      483.69      484.52     10.01 o
  -3   5   7        8.93        4.28      2.80 o
  -2   5   7      390.06      362.16      7.48 o
  -1   5   7       27.00       27.55      4.88 o
   0   5   7      552.00      549.46      9.98 o
   1   5   7       70.63       72.69      6.97 o
   2   5   7       62.80       65.83      6.40 o
   3   5   7     1841.67     1807.05     24.95 o
   4   5   7     1568.45     1490.86     25.11 o
   5   5   7      882.59      868.07     18.30 o
   6   5   7      270.95      273.20     10.93 o
   7   5   7      519.33      500.58     16.56 o
   8   5   7      514.53      549.93     18.59 o
   9   5   7      737.27      794.32     23.65 o
  10   5   7       47.40       62.34     10.08 o
  11   5   7      230.67      231.98     15.47 o
  12   5   7       14.00       16.83      9.93 o
 -12   6   7       75.14       89.62     11.81 o
 -11   6   7       10.46       15.15      9.59 o
 -10   6   7        3.31       -7.66      7.66 o
  -9   6   7      128.98      124.64     11.15 o
  -8   6   7       52.12       52.16     13.36 o
  -7   6   7       10.81        0.38      5.12 o
  -6   6   7      124.83      117.87      7.42 o
  -5   6   7       67.04       66.12      6.52 o
  -4   6   7      462.93      449.81     12.37 o
  -3   6   7      207.04      225.98     12.70 o
  -2   6   7       14.06       18.27      3.14 o
  -1   6   7        1.12        5.24      3.98 o
   0   6   7     1172.60     1160.19     26.81 o
   1   6   7      154.41      152.76     12.80 o
   2   6   7     1645.32     1634.87     43.73 o
   3   6   7       12.62       13.46      5.96 o
   4   6   7      124.14      130.25     13.86 o
   5   6   7       99.33       97.47      6.77 o
   6   6   7     1929.25     1903.34     32.67 o
   7   6   7      295.04      312.11     12.63 o
   8   6   7     1226.95     1274.26     29.44 o
   9   6   7      109.69       99.17     10.60 o
  10   6   7       49.59       46.67      9.72 o
  11   6   7       16.01       17.92      9.21 o
 -10   7   7       89.89       76.37     10.59 o
  -9   7   7       18.85       15.12     10.44 o
  -8   7   7      347.78      358.01     16.04 o
  -7   7   7      614.48      582.13     21.59 o
  -6   7   7       70.73       71.28      6.39 o
  -5   7   7      507.06      507.29     36.95 o
  -4   7   7       26.85       19.54     26.95 o
  -3   7   7        7.10        7.16      7.31 o
  -2   7   7      235.25      236.03     13.31 o
  -1   7   7        0.85        2.76      3.36 o
   0   7   7       15.68        5.86      4.90 o
   1   7   7       16.80        6.77      5.92 o
   2   7   7      372.86      370.73     23.23 o
   3   7   7      584.05      565.62     32.33 o
   4   7   7      127.43      112.08     13.82 o
   5   7   7       73.79       63.21     10.13 o
   6   7   7       67.32       86.19     11.42 o
   7   7   7       18.59       16.15      6.31 o
   8   7   7      173.72      179.41     11.58 o
   9   7   7      328.29      320.22     15.61 o
  10   7   7        7.30       -4.80      7.51 o
  -9   8   7       11.92       22.16     11.60 o
  -8   8   7        8.27       -5.09     14.05 o
  -7   8   7      161.41      173.48     25.17 o
  -6   8   7       77.00       52.64     13.22 o
  -5   8   7        1.86      -11.44     11.44 o
  -4   8   7       89.90       88.43     13.27 o
  -3   8   7       30.87       26.31      9.77 o
  -2   8   7        0.62       -7.65      7.65 o
  -1   8   7      997.87      978.35     23.30 o
   0   8   7       16.62       17.48      5.96 o
   1   8   7      523.07      554.02     17.41 o
   2   8   7      307.48      290.20     16.49 o
   3   8   7      103.00       97.05     16.35 o
   4   8   7      130.83      145.53     19.75 o
   5   8   7      424.85      410.94     31.29 o
   6   8   7        8.39       25.60     17.10 o
   7   8   7       83.87       89.11     12.90 o
   8   8   7      322.47      327.21     54.22 o
  -7   9   7        0.32       -9.85     16.32 o
  -6   9   7        6.15      -12.68     12.68 o
  -5   9   7        9.41        5.71     19.89 o
  -4   9   7       71.04       68.92     29.98 o
  -3   9   7        2.28        1.62      9.02 o
  -2   9   7       33.18       15.20      9.72 o
  -1   9   7      101.63      119.43     13.35 o
   0   9   7       62.21       67.13      8.08 o
   1   9   7       45.73       47.50      7.76 o
   2   9   7        0.14       -6.10      6.10 o
   3   9   7       10.47        0.41      7.83 o
   4   9   7        1.37        1.99     14.57 o
   5   9   7      117.17      149.51     23.22 o
   6   9   7      277.03      284.76     30.72 o
  -2  10   7        5.96       -4.91     12.47 o
  -1  10   7      232.97      247.26     23.88 o
   0  10   7        0.55        2.29     11.92 o
   1  10   7       95.04       57.21     15.00 o
 -14   0   8       70.47       71.12     16.06 o
 -12   0   8     1038.13     1070.89     39.62 o
 -10   0   8      168.85      161.25     10.59 o
  -8   0   8       55.05       55.99      5.97 o
  -6   0   8     5693.80     5561.68     72.49 o
  -4   0   8      624.20      567.74     10.34 o
  -2   0   8        6.49        7.06      1.91 o
   0   0   8     1677.45     1613.95     51.13 o
   2   0   8     1853.35     1848.64     41.02 o
   4   0   8     8668.14     8495.26    163.41 o
   6   0   8      964.14      930.96     23.75 o
   8   0   8      738.97      674.47     22.29 o
  10   0   8     4683.78     4802.88     90.11 o
  12   0   8      378.24      412.53     23.01 o
  14   0   8      215.24      243.71     35.71 o
 -14   1   8       36.91       39.57      9.90 o
 -13   1   8      127.67      120.59     11.95 o
 -12   1   8        0.23        2.20      7.14 o
 -11   1   8     1307.80     1318.03     27.59 o
 -10   1   8      597.50      599.77     15.31 o
  -9   1   8     1471.23     1458.36     24.13 o
  -8   1   8     1663.84     1627.32     21.02 o
  -7   1   8     2997.30     2915.51     31.66 o
  -6   1   8        2.52        1.15      2.08 o
  -5   1   8     8410.29     8217.61     76.65 o
  -4   1   8      794.52      826.16     16.49 o
  -3   1   8     3784.77     3783.88     34.82 o
  -2   1   8     4072.03     4137.94     37.60 o
  -1   1   8      606.85      650.51     13.12 o
   0   1   8     1930.63     2094.27     24.20 o
   1   1   8     3181.19     3074.15     36.24 o
   2   1   8      159.32      168.27      6.73 o
   3   1   8     1910.14     1790.29     26.16 o
   4   1   8     1317.43     1276.88     20.79 o
   5   1   8      111.48      134.41      6.68 o
   6   1   8      280.39      267.95      9.48 o
   7   1   8       66.26       66.58      5.97 o
   8   1   8       59.88       51.61      7.31 o
   9   1   8       21.03       15.57      5.75 o
  10   1   8      422.10      388.11     17.92 o
  11   1   8       47.69       49.30      9.70 o
  12   1   8      245.69      233.36     25.65 o
  13   1   8      143.34      153.92     14.50 o
  14   1   8      174.93      203.91     24.35 o
 -14   2   8       86.15      102.76     14.68 o
 -13   2   8        0.58       -5.96      7.01 o
 -12   2   8       11.68        7.87      6.99 o
 -11   2   8      142.26      113.72      9.69 o
 -10   2   8       65.50       69.94      7.97 o
  -9   2   8     1084.20     1042.37     20.24 o
  -8   2   8     1483.69     1402.21     18.71 o
  -7   2   8      176.70      164.93      5.20 o
  -6   2   8     1172.73     1165.49     13.79 o
  -5   2   8     2237.23     2339.20     25.44 o
  -4   2   8        9.98       15.27      4.12 o
  -3   2   8     2868.97     2895.85     36.31 o
  -2   2   8     3894.05     4067.80     37.02 o
  -1   2   8      218.34      200.49      4.41 o
   0   2   8     1345.91     1500.48     15.11 o
   1   2   8     1981.37     2048.12     20.00 o
   2   2   8      336.79      264.44      6.80 o
   3   2   8        2.86        1.76      2.85 o
   4   2   8       18.69       14.32      3.72 o
   5   2   8     4065.28     4054.53     54.29 o
   6   2   8     2228.78     2258.98     34.43 o
   7   2   8     2143.41     2094.76     30.90 o
   8   2   8     1681.57     1734.41     30.96 o
   9   2   8        3.29        6.98      6.09 o
  10   2   8      229.38      215.30     13.28 o
  11   2   8      893.30      880.43     26.01 o
  12   2   8      119.36      151.23     18.62 o
  13   2   8       21.15       16.39      9.06 o
 -14   3   8      183.60      186.59     17.86 o
 -13   3   8       98.29      115.76     11.34 o
 -12   3   8      598.09      594.76     19.27 o
 -11   3   8      103.48      101.74      9.50 o
 -10   3   8       90.33       97.77      8.95 o
  -9   3   8      212.93      230.26      9.77 o
  -8   3   8     3366.42     3293.99     44.45 o
  -7   3   8     2999.72     2999.37     37.49 o
  -6   3   8     4124.20     4207.89     49.11 o
  -5   3   8      118.47      102.23      5.02 o
  -4   3   8       26.14       33.53      3.01 o
  -3   3   8       60.08       49.37      3.43 o
  -2   3   8     2599.49     2523.67     27.81 o
  -1   3   8     5600.19     5628.78     60.07 o
   0   3   8      511.23      480.08      9.09 o
   1   3   8      176.73      211.71      5.52 o
   2   3   8       53.77       70.83      3.41 o
   3   3   8      272.16      250.89      6.32 o
   4   3   8     1325.79     1384.51     20.55 o
   5   3   8      169.96      161.18      6.81 o
   6   3   8     1004.02     1042.97     23.09 o
   7   3   8       89.14       95.77      6.68 o
   8   3   8        2.05       -3.65      4.97 o
   9   3   8      103.93      109.00      9.13 o
  10   3   8        3.94       -5.69      7.40 o
  11   3   8        0.04       -6.73      6.73 o
  12   3   8       12.98       19.24      8.44 o
  13   3   8       11.70        4.91      8.82 o
 -13   4   8       97.95      109.05     11.62 o
 -12   4   8        3.16       -7.02      7.02 o
 -11   4   8        1.31       -4.78      6.53 o
 -10   4   8      310.18      297.74     13.27 o
  -9   4   8     1126.28     1113.14     21.51 o
  -8   4   8        8.92        8.03      4.69 o
  -7   4   8     1102.93     1102.11     18.35 o
  -6   4   8      134.26      129.28      7.18 o
  -5   4   8        3.68        7.22      3.14 o
  -4   4   8       88.24       66.56      4.75 o
  -3   4   8       36.22       16.42      3.80 o
  -2   4   8       33.90       41.91      2.97 o
  -1   4   8      512.74      510.41      8.81 o
   0   4   8      137.23      128.39      4.66 o
   1   4   8     1249.09     1321.46     20.97 o
   2   4   8      683.02      650.92     10.85 o
   3   4   8      218.32      207.98      6.49 o
   4   4   8      153.48      158.81      6.13 o
   5   4   8      984.39      939.55     17.21 o
   6   4   8     1645.94     1611.24     27.71 o
   7   4   8     3375.99     3198.41     47.91 o
   8   4   8      106.13      118.87      9.09 o
   9   4   8     1013.43     1009.03     23.49 o
  10   4   8       29.41       38.61      8.37 o
  11   4   8      688.10      707.85     24.22 o
  12   4   8      302.41      301.81     18.11 o
  13   4   8      356.74      330.11     29.38 o
 -13   5   8        2.45       -6.81      8.50 o
 -12   5   8      442.80      436.97     19.68 o
 -11   5   8       57.53       48.65      9.63 o
 -10   5   8     1243.58     1213.35     26.34 o
  -9   5   8        1.55       -4.80      4.80 o
  -8   5   8     1495.06     1498.08     30.59 o
  -7   5   8       13.55        1.22      5.26 o
  -6   5   8     1517.90     1570.61     26.82 o
  -5   5   8      232.28      224.18      8.05 o
  -4   5   8     2816.14     2861.32     35.41 o
  -3   5   8        1.40       -0.08      2.92 o
  -2   5   8     1511.05     1549.34     20.42 o
  -1   5   8       72.87       68.15      4.72 o
   0   5   8     1491.22     1548.88     20.86 o
   1   5   8     1811.57     1856.34     32.50 o
   2   5   8      953.05      961.21     25.07 o
   3   5   8     1708.14     1610.82     21.63 o
   4   5   8       22.21       23.98      4.66 o
   5   5   8        4.34        3.91      4.34 o
   6   5   8       14.22       19.14      5.32 o
   7   5   8      864.87      845.76     24.11 o
   8   5   8       11.00       23.68      7.29 o
   9   5   8       13.64       18.34      7.79 o
  10   5   8       18.78       10.64      7.94 o
  11   5   8       60.53       76.61     11.29 o
  12   5   8       64.28       98.63     16.12 o
 -12   6   8       39.94       31.67     13.58 o
 -11   6   8      377.01      347.60     21.54 o
 -10   6   8        0.19       -7.17      7.17 o
  -9   6   8       73.67       67.54      7.81 o
  -8   6   8       67.10       74.11     11.70 o
  -7   6   8      270.39      252.89     14.70 o
  -6   6   8       48.67       44.19      7.60 o
  -5   6   8      867.13      827.26     17.49 o
  -4   6   8       21.93       19.14      5.89 o
  -3   6   8       90.72      100.46      7.87 o
  -2   6   8       45.84       34.84      4.95 o
  -1   6   8        2.23       -3.72      3.72 o
   0   6   8        5.09       11.97     12.37 o
   1   6   8      315.20      322.52     23.40 o
   2   6   8     1281.29     1278.67     37.27 o
   3   6   8      434.70      442.69     16.15 o
   4   6   8      554.25      509.58     15.81 o
   5   6   8      744.19      715.46     16.47 o
   6   6   8       96.10       75.45      7.40 o
   7   6   8      180.85      175.23     10.10 o
   8   6   8       47.24       39.91      8.26 o
   9   6   8     1398.19     1391.62     32.81 o
  10   6   8       51.52       64.31     10.40 o
  11   6   8      731.33      776.07     25.91 o
 -10   7   8      186.67      180.89     13.30 o
  -9   7   8      313.78      270.97     12.28 o
  -8   7   8       75.42       83.30      8.95 o
  -7   7   8       69.98       63.15      6.81 o
  -6   7   8      546.86      528.36     14.56 o
  -5   7   8      236.01      210.71     26.70 o
  -4   7   8     1809.74     1796.55     50.35 o
  -3   7   8     1996.43     1948.50     52.10 o
  -2   7   8      260.24      270.85     10.30 o
  -1   7   8      141.96      155.79      8.98 o
   0   7   8      106.90      115.33      7.79 o
   1   7   8       45.27       44.49      7.53 o
   2   7   8      514.61      506.25     29.44 o
   3   7   8      285.33      302.57     19.39 o
   4   7   8       61.17       51.80     19.81 o
   5   7   8       99.86      109.26     15.03 o
   6   7   8       36.59       35.76      9.67 o
   7   7   8       26.40       46.10     11.14 o
   8   7   8       26.88       34.07      7.92 o
   9   7   8       30.44       11.64      9.18 o
  10   7   8       40.59       30.55     10.80 o
  -9   8   8        3.65       -7.11     11.70 o
  -8   8   8       15.47        7.91      7.11 o
  -7   8   8       12.38        5.60     15.15 o
  -6   8   8        2.50        7.11     10.41 o
  -5   8   8        1.68       -6.47     14.05 o
  -4   8   8      465.35      469.09     24.28 o
  -3   8   8      162.94      138.33     14.53 o
  -2   8   8       12.65        2.27      8.17 o
  -1   8   8      312.09      274.77     12.00 o
   0   8   8      165.39      186.14     10.73 o
   1   8   8       96.53       94.95      8.61 o
   2   8   8       60.08       69.56     10.24 o
   3   8   8      179.78      165.41     19.87 o
   4   8   8       15.91       32.70     14.84 o
   5   8   8        6.42       35.80     16.68 o
   6   8   8      464.52      520.59     23.91 o
   7   8   8       75.16       77.99     12.65 o
   8   8   8      129.57      142.91     15.96 o
  -6   9   8       69.89       56.34     19.66 o
  -5   9   8       50.59       71.58     13.99 o
  -4   9   8        0.08        4.55      9.77 o
  -3   9   8      198.22      191.96     17.12 o
  -2   9   8       84.57       83.45     12.84 o
  -1   9   8      833.30      853.34     31.80 o
   0   9   8       11.62       12.15      8.72 o
   1   9   8      133.98      139.61     10.25 o
   2   9   8       55.60       56.16      8.38 o
   3   9   8        9.07        2.48      9.05 o
   4   9   8       24.22        7.74     14.84 o
   5   9   8       36.97       68.26     19.75 o
   6   9   8        0.05      -12.71     16.20 o
  -1  10   8       19.12       11.80     13.61 o
   0  10   8       65.52       86.21     17.40 o
   1  10   8        8.28       -2.68     12.01 o
 -13   0   9      466.14      518.25     28.30 o
 -11   0   9     2225.85     2266.45     49.69 o
  -9   0   9     1298.98     1261.88     27.09 o
  -7   0   9     5735.10     5746.59     75.89 o
  -5   0   9    11320.20    11121.00    125.61 o
  -3   0   9      231.36      290.05      7.90 o
  -1   0   9     4471.44     4466.44     86.76 o
   1   0   9    21808.60    22312.23    411.09 o
   3   0   9        1.85        3.23      4.45 o
   5   0   9       69.43       72.16      7.38 o
   7   0   9      151.72      186.66     14.80 o
   9   0   9     2314.04     2285.61     50.10 o
  11   0   9      831.35      826.17     58.80 o
  13   0   9       24.67       48.42     23.22 o
 -14   1   9        8.83       16.79      8.73 o
 -13   1   9       14.91       10.75      8.38 o
 -12   1   9       16.80       16.32      6.58 o
 -11   1   9       40.54       43.73      8.00 o
 -10   1   9      210.47      211.14      9.78 o
  -9   1   9      124.32      123.99      7.53 o
  -8   1   9     1271.24     1282.38     17.87 o
  -7   1   9     2574.56     2566.26     34.98 o
  -6   1   9      264.04      246.47      6.21 o
  -5   1   9     2283.63     2155.40     23.61 o
  -4   1   9    10627.72    10939.75     94.85 o
  -3   1   9     3036.00     3209.08     28.80 o
  -2   1   9     1691.61     1735.85     18.83 o
  -1   1   9       31.98       37.77      2.76 o
   0   1   9     1433.72     1533.48     20.66 o
   1   1   9    12978.51    13471.96    147.36 o
   2   1   9    16305.65    16896.57    221.79 o
   3   1   9      285.39      301.37      8.86 o
   4   1   9     1664.10     1627.54     25.35 o
   5   1   9        0.71        0.10      3.33 o
   6   1   9     1158.05     1168.49     19.91 o
   7   1   9      785.21      761.80     19.14 o
   8   1   9      856.43      849.72     17.94 o
   9   1   9        0.66       -2.75      6.17 o
  10   1   9      233.03      232.53     11.08 o
  11   1   9       37.61       25.81      9.97 o
  12   1   9        1.56       -5.22      8.40 o
  13   1   9       84.20      111.51     13.83 o
 -14   2   9      359.51      379.86     19.55 o
 -13   2   9        5.31       -0.14      7.31 o
 -12   2   9       51.90       49.72      8.44 o
 -11   2   9      389.87      350.88     14.30 o
 -10   2   9       11.78       10.55      7.08 o
  -9   2   9     1929.77     1944.75     30.54 o
  -8   2   9     1048.97     1069.91     16.57 o
  -7   2   9      834.68      847.42     11.87 o
  -6   2   9     2114.55     2141.74     21.90 o
  -5   2   9     3128.89     3199.53     29.79 o
  -4   2   9     2051.24     2127.05     25.46 o
  -3   2   9     3917.03     3633.22     41.48 o
  -2   2   9     7831.86     7851.68     74.63 o
  -1   2   9     1856.36     1812.23     17.35 o
   0   2   9      267.22      258.83      5.13 o
   1   2   9     3399.72     3363.25     32.85 o
   2   2   9     3263.92     3398.60     38.01 o
   3   2   9     2615.29     2542.75     35.35 o
   4   2   9     2006.44     2016.97     30.07 o
   5   2   9      190.96      201.49     12.07 o
   6   2   9       14.12        8.09      4.64 o
   7   2   9      928.46      869.56     17.51 o
   8   2   9      166.14      162.18      9.68 o
   9   2   9        0.77        0.29      5.77 o
  10   2   9       32.92       38.58      8.93 o
  11   2   9      589.31      635.37     22.33 o
  12   2   9       78.69       78.91     14.00 o
  13   2   9      353.47      368.11     19.42 o
 -14   3   9        0.02        1.42      8.77 o
 -13   3   9       89.43       92.96     10.79 o
 -12   3   9        2.10        5.27      7.10 o
 -11   3   9       29.35       30.82      7.72 o
 -10   3   9       45.21       42.08      7.35 o
  -9   3   9       12.27        8.45      5.08 o
  -8   3   9     2532.41     2489.64     36.95 o
  -7   3   9     1192.34     1152.20     18.77 o
  -6   3   9     1691.46     1677.37     21.18 o
  -5   3   9        4.47       14.62      3.08 o
  -4   3   9      178.65      230.50      6.31 o
  -3   3   9     2060.89     1901.67     25.52 o
  -2   3   9     2939.42     2906.40     29.61 o
  -1   3   9     2890.67     2785.35     29.50 o
   0   3   9      131.64      104.60      4.04 o
   1   3   9        5.60        5.69      1.96 o
   2   3   9      109.96      113.49      4.30 o
   3   3   9       30.08       18.08      2.87 o
   4   3   9     1183.45     1153.71     17.11 o
   5   3   9     3638.79     3481.80     44.26 o
   6   3   9     1116.94     1034.86     18.69 o
   7   3   9      105.34      109.19      7.10 o
   8   3   9      233.20      224.67     10.84 o
   9   3   9       26.52        5.76      5.91 o
  10   3   9       70.36       64.96      8.74 o
  11   3   9      774.01      820.01     23.06 o
  12   3   9      317.91      323.32     16.37 o
  13   3   9       56.59       67.55     11.08 o
 -13   4   9       42.43       53.96      9.84 o
 -12   4   9       50.48       49.64      9.21 o
 -11   4   9       58.37       59.22      8.68 o
 -10   4   9     1000.21      970.43     25.10 o
  -9   4   9      135.34      108.83      7.76 o
  -8   4   9     1523.01     1438.27     24.37 o
  -7   4   9      601.44      599.10     13.05 o
  -6   4   9      948.36      898.97     16.49 o
  -5   4   9        3.12        4.78      3.22 o
  -4   4   9     3513.21     3428.12     40.03 o
  -3   4   9      728.80      680.10     10.92 o
  -2   4   9     4589.42     4634.31     47.75 o
  -1   4   9     5238.02     5341.71     58.13 o
   0   4   9     1219.36     1221.84     18.44 o
   1   4   9        0.90        5.02      3.22 o
   2   4   9      849.05      825.01     11.96 o
   3   4   9       20.92       21.58      3.05 o
   4   4   9      473.87      470.88     11.77 o
   5   4   9        3.46       -3.31      3.56 o
   6   4   9      792.93      758.80     17.46 o
   7   4   9      752.84      757.38     18.45 o
   8   4   9        0.67        2.85      5.51 o
   9   4   9       76.36       93.74      9.14 o
  10   4   9      160.58      164.18     11.62 o
  11   4   9       32.34       23.73     10.10 o
  12   4   9      742.44      757.95     26.95 o
 -12   5   9      174.87      183.58     14.32 o
 -11   5   9      106.61      109.93     11.61 o
 -10   5   9       48.44       53.88      8.38 o
  -9   5   9      297.86      278.12     11.61 o
  -8   5   9       93.46       88.80      7.36 o
  -7   5   9      203.19      190.84      8.15 o
  -6   5   9     1248.42     1166.21     19.66 o
  -5   5   9      986.01      948.86     22.90 o
  -4   5   9       37.05       32.43      3.73 o
  -3   5   9     2727.33     2686.21     32.73 o
  -2   5   9      145.34      148.34      4.85 o
  -1   5   9     1308.94     1327.68     18.06 o
   0   5   9       76.87       85.81      5.95 o
   1   5   9     2838.89     2838.90     70.74 o
   2   5   9       23.92       26.40      6.46 o
   3   5   9      505.44      496.79      9.81 o
   4   5   9      846.27      876.83     17.87 o
   5   5   9       36.60       33.25      5.56 o
   6   5   9       54.68       46.55      6.43 o
   7   5   9      331.76      319.38     17.62 o
   8   5   9       33.52       21.74      7.28 o
   9   5   9      694.73      697.31     22.42 o
  10   5   9       99.07       90.47     11.33 o
  11   5   9      122.24      132.75     13.37 o
  12   5   9      175.36      191.39     15.90 o
 -12   6   9      390.17      399.12     40.57 o
 -11   6   9       81.77       65.09     11.66 o
 -10   6   9       30.45       23.25      8.85 o
  -9   6   9      133.89      130.62      9.66 o
  -8   6   9      132.54      115.06      8.33 o
  -7   6   9       52.92       63.07      6.12 o
  -6   6   9     2416.59     2305.95     35.40 o
  -5   6   9      145.96      132.42      7.48 o
  -4   6   9     1121.06     1041.28     18.47 o
  -3   6   9      100.05      122.97      7.42 o
  -2   6   9      352.70      337.72     11.21 o
  -1   6   9       50.98       72.77      6.33 o
   0   6   9     2989.59     3042.06     57.94 o
   1   6   9       79.02       90.75     10.53 o
   2   6   9      664.76      728.99     31.31 o
   3   6   9       25.61       37.98     17.15 o
   4   6   9       16.57       21.11      5.93 o
   5   6   9        8.08        6.42      4.56 o
   6   6   9      181.31      180.00     14.98 o
   7   6   9      168.57      156.79     11.95 o
   8   6   9      173.27      156.53     11.64 o
   9   6   9        0.52        2.49      7.42 o
  10   6   9      686.31      714.98     23.85 o
  11   6   9      109.85      115.71     12.89 o
 -10   7   9        2.05       -6.87      7.63 o
  -9   7   9      200.73      183.80     12.19 o
  -8   7   9        1.34        3.12      5.22 o
  -7   7   9       26.96       36.28      5.50 o
  -6   7   9      220.10      201.40      7.86 o
  -5   7   9      462.64      463.36     11.59 o
  -4   7   9      167.33      169.51     17.68 o
  -3   7   9      853.82      851.50     24.13 o
  -2   7   9       50.28       57.89      7.57 o
  -1   7   9       12.83       11.22      5.76 o
   0   7   9      278.42      300.20     18.15 o
   1   7   9      204.95      207.21     12.02 o
   2   7   9       91.63      107.60     12.55 o
   3   7   9      328.53      355.17     29.66 o
   4   7   9        7.32        5.59      9.53 o
   5   7   9       34.96       26.60      9.35 o
   6   7   9      411.72      376.84     17.69 o
   7   7   9       38.03       41.00      7.17 o
   8   7   9      296.43      282.91     14.12 o
   9   7   9      120.39      118.83     13.28 o
  -9   8   9       79.28       69.35     10.26 o
  -8   8   9        1.33       -7.01      7.01 o
  -7   8   9      255.29      234.15     33.32 o
  -6   8   9       19.26        2.38      5.56 o
  -5   8   9      162.77      166.98     16.86 o
  -4   8   9      515.17      515.35     29.52 o
  -3   8   9      558.69      530.26     32.02 o
  -2   8   9      290.80      302.67     18.93 o
  -1   8   9      903.36      911.53     23.17 o
   0   8   9       72.06       71.68      8.17 o
   1   8   9       10.23        4.33      7.39 o
   2   8   9      316.44      327.75     18.01 o
   3   8   9      166.91      181.37     20.21 o
   4   8   9        0.95       11.47     13.85 o
   5   8   9       73.34       88.89     19.48 o
   6   8   9        6.18      -10.21     14.48 o
   7   8   9      126.04      142.03     20.64 o
   8   8   9        0.82       -3.05     10.29 o
  -6   9   9      270.61      298.46     31.44 o
  -5   9   9        0.02       -5.21     20.58 o
  -4   9   9        4.54      -13.36     13.60 o
  -3   9   9       77.40       75.06     15.72 o
  -2   9   9      410.32      449.80     24.92 o
  -1   9   9      106.74      123.48     13.94 o
   0   9   9      407.73      402.94     21.60 o
   1   9   9       38.96       52.29      8.23 o
   2   9   9        6.58        5.83      9.81 o
   3   9   9        0.17        9.99      9.26 o
   4   9   9       43.10       49.05     17.07 o
   5   9   9        6.65       20.36     17.31 o
 -14   0  10        6.42        1.52     11.44 o
 -12   0  10       12.57       33.36     12.13 o
 -10   0  10      640.36      670.43     19.89 o
  -8   0  10     2375.24     2350.65     36.80 o
  -6   0  10      117.23      119.86      6.21 o
  -4   0  10    10875.74    10879.03    122.54 o
  -2   0  10    15385.35    15947.18    194.44 o
   0   0  10     5600.91     5642.41    156.85 o
   2   0  10    20264.48    19952.72    369.69 o
   4   0  10    11496.84    11000.19    210.16 o
   6   0  10      231.90      228.17     11.98 o
   8   0  10     1103.13     1092.60     29.93 o
  10   0  10      631.20      657.78     24.98 o
  12   0  10        0.45      -10.03     10.03 o
 -14   1  10       49.97       41.57     10.16 o
 -13   1  10       52.77       66.68     10.09 o
 -12   1  10        0.45        6.49      6.26 o
 -11   1  10      798.99      793.47     18.55 o
 -10   1  10     1201.23     1124.64     24.08 o
  -9   1  10      101.30       96.79      6.45 o
  -8   1  10        5.76        4.50      3.40 o
  -7   1  10       10.62       16.13      3.53 o
  -6   1  10     1691.37     1793.64     19.08 o
  -5   1  10      765.14      829.87     11.09 o
  -4   1  10      849.96      910.03     11.24 o
  -3   1  10      280.38      282.95      5.71 o
  -2   1  10     1683.38     1763.85     19.42 o
  -1   1  10      330.92      335.97      6.21 o
   0   1  10     1715.39     1729.29     23.19 o
   1   1  10       42.78       48.11      5.17 o
   2   1  10      226.53      268.60     12.31 o
   3   1  10      463.11      421.25     10.50 o
   4   1  10      389.50      358.00     10.11 o
   5   1  10      292.88      299.28      9.82 o
   6   1  10     1605.31     1573.56     24.70 o
   7   1  10      312.96      280.48     10.11 o
   8   1  10      120.91      122.79      8.07 o
   9   1  10      308.73      315.04     11.84 o
  10   1  10       23.67       14.93      6.52 o
  11   1  10      322.33      340.82     16.93 o
  12   1  10      452.96      464.06     20.71 o
  13   1  10      212.20      259.30     21.04 o
 -14   2  10       65.64       71.63     11.92 o
 -13   2  10      182.89      165.91     12.30 o
 -12   2  10       70.28       84.50      9.77 o
 -11   2  10       26.59       16.56      6.72 o
 -10   2  10       11.02       11.63      6.08 o
  -9   2  10       12.51        5.65      5.00 o
  -8   2  10      104.28      106.32      5.81 o
  -7   2  10     2314.01     2264.98     23.71 o
  -6   2  10     3074.04     3109.63     29.85 o
  -5   2  10      318.90      310.34      6.26 o
  -4   2  10     3249.91     3311.49     31.89 o
  -3   2  10      598.46      515.97      7.77 o
  -2   2  10     1538.44     1586.26     17.73 o
  -1   2  10     8500.64     8370.03     77.93 o
   0   2  10     4316.96     4183.49     42.91 o
   1   2  10     1255.21     1249.49     14.50 o
   2   2  10     9114.08     8844.27     92.14 o
   3   2  10     5812.56     5861.56     68.16 o
   4   2  10     1128.58     1105.57     19.68 o
   5   2  10     5638.27     5630.42     73.42 o
   6   2  10     1009.24     1010.09     20.09 o
   7   2  10        7.66        7.89      4.74 o
   8   2  10     1109.58     1057.43     20.76 o
   9   2  10       77.37       57.32      9.78 o
  10   2  10      230.34      225.49     13.85 o
  11   2  10       67.66       67.77     13.32 o
  12   2  10       11.44        4.58      9.23 o
  13   2  10       40.84       39.12     11.21 o
 -14   3  10      567.96      605.30     21.87 o
 -13   3  10      128.93      136.26     12.02 o
 -12   3  10        9.23       -0.87      6.83 o
 -11   3  10        1.91       -6.07      6.07 o
 -10   3  10       27.15       17.28      6.32 o
  -9   3  10      136.22      146.10      8.41 o
  -8   3  10      513.70      506.81     13.38 o
  -7   3  10        9.48        6.60      4.09 o
  -6   3  10       43.80       39.32      4.40 o
  -5   3  10      873.68      826.72     14.98 o
  -4   3  10     1012.72     1110.88     17.70 o
  -3   3  10      232.71      210.82      6.91 o
  -2   3  10      130.66      135.66      4.49 o
  -1   3  10     1991.67     2094.95     22.10 o
   0   3  10      253.67      233.89      5.77 o
   1   3  10      122.97      136.01      4.48 o
   2   3  10      687.15      666.99      9.92 o
   3   3  10      275.45      283.49      6.95 o
   4   3  10      818.59      840.58     14.10 o
   5   3  10        7.55        4.12      3.78 o
   6   3  10      467.81      419.71     14.46 o
   7   3  10       66.06       75.20      6.55 o
   8   3  10      383.09      378.17     13.87 o
   9   3  10        3.41        0.15      5.51 o
  10   3  10       29.18       24.89      7.54 o
  11   3  10        0.77       -6.52      6.52 o
  12   3  10       18.99       10.53      8.45 o
  13   3  10      254.53      286.49     16.65 o
 -13   4  10        6.25       -4.26      7.97 o
 -12   4  10       27.14       15.66      7.95 o
 -11   4  10      402.33      404.17     15.68 o
 -10   4  10      115.47      113.29      9.61 o
  -9   4  10      213.22      226.77     15.94 o
  -8   4  10      490.47      456.15     12.97 o
  -7   4  10      810.00      771.90     16.07 o
  -6   4  10      572.96      570.35     12.90 o
  -5   4  10     1887.94     1826.37     26.35 o
  -4   4  10      366.70      364.45      8.62 o
  -3   4  10     1908.12     1746.90     21.75 o
  -2   4  10     4468.39     4538.82     47.22 o
  -1   4  10     9469.77     9454.94     99.43 o
   0   4  10     1726.68     1751.37     24.69 o
   1   4  10    11610.66    11539.36    142.66 o
   2   4  10      156.86      172.87      5.02 o
   3   4  10     1831.56     1808.51     24.73 o
   4   4  10     1058.26     1008.38     15.05 o
   5   4  10      699.41      700.63     14.73 o
   6   4  10      180.64      191.73      9.28 o
   7   4  10     1141.17     1172.69     24.05 o
   8   4  10      101.50       93.43      8.55 o
   9   4  10       63.94       60.73      8.56 o
  10   4  10       31.84       29.88      8.71 o
  11   4  10       77.18       77.27     11.85 o
  12   4  10      220.25      220.56     18.00 o
 -12   5  10      215.93      224.51     15.06 o
 -11   5  10       46.38       46.78      9.51 o
 -10   5  10      122.41      127.31     17.05 o
  -9   5  10      156.07      137.16     12.46 o
  -8   5  10        3.47       -0.38      4.67 o
  -7   5  10      464.62      465.27     12.21 o
  -6   5  10      128.49      135.79      8.97 o
  -5   5  10      457.02      452.79     10.20 o
  -4   5  10       11.75        8.25      3.12 o
  -3   5  10      471.86      470.05      9.71 o
  -2   5  10      198.33      202.24      5.81 o
  -1   5  10      196.01      187.11      7.88 o
   0   5  10       13.70       15.35      4.37 o
   1   5  10       28.20       25.91      6.53 o
   2   5  10        5.32        2.05      5.50 o
   3   5  10     2027.87     1994.61     26.04 o
   4   5  10      264.46      245.54     10.20 o
   5   5  10       21.22       26.37      5.33 o
   6   5  10      271.64      241.74     10.70 o
   7   5  10      393.09      394.53     14.09 o
   8   5  10      114.58      117.00     10.49 o
   9   5  10      325.13      361.78     16.85 o
  10   5  10      438.42      459.00     19.85 o
  11   5  10       10.18       14.67      9.30 o
 -11   6  10        1.93        1.21      9.12 o
 -10   6  10      126.05      131.53     18.90 o
  -9   6  10      347.32      312.90     13.54 o
  -8   6  10       89.94       85.48      7.87 o
  -7   6  10      226.79      204.86      9.15 o
  -6   6  10       11.87        9.86      4.47 o
  -5   6  10     1272.10     1215.16     20.22 o
  -4   6  10     1090.88     1076.50     19.68 o
  -3   6  10     5083.57     4979.62     74.53 o
  -2   6  10      224.00      222.04      8.01 o
  -1   6  10     1093.82     1112.98     23.64 o
   0   6  10      219.53      200.31     11.27 o
   1   6  10      990.82      998.77     25.78 o
   2   6  10        7.70        7.77      8.07 o
   3   6  10     2866.07     2888.28     69.84 o
   4   6  10      155.98      163.38     10.11 o
   5   6  10      627.80      642.92     15.82 o
   6   6  10      304.94      293.92     19.07 o
   7   6  10       37.06       32.45      6.87 o
   8   6  10      191.63      187.56     12.60 o
   9   6  10      164.77      181.99     13.17 o
  10   6  10        1.76       -7.78      7.78 o
 -10   7  10        4.37       -7.45      7.45 o
  -9   7  10      111.94      109.94     11.93 o
  -8   7  10      213.68      205.80     13.55 o
  -7   7  10       16.20       18.43      5.09 o
  -6   7  10        0.75       -4.30      4.30 o
  -5   7  10      138.12      122.67      6.62 o
  -4   7  10       45.48       43.55      6.92 o
  -3   7  10       19.44       22.92      3.88 o
  -2   7  10       43.77       54.31      6.48 o
  -1   7  10      226.19      229.50     10.67 o
   0   7  10        4.94       -5.65      6.20 o
   1   7  10      318.89      339.59     17.13 o
   2   7  10        2.08        6.70      8.42 o
   3   7  10      234.08      215.54     16.76 o
   4   7  10      259.53      299.45     19.87 o
   5   7  10      143.10      142.87     32.96 o
   6   7  10       11.06        6.33      7.59 o
   7   7  10      291.56      328.66     13.84 o
   8   7  10       20.46       25.10      7.83 o
   9   7  10        6.77        4.41      7.08 o
  -8   8  10      158.23      122.19     13.12 o
  -7   8  10       84.39      100.73     49.04 o
  -6   8  10      287.56      241.51     13.73 o
  -5   8  10      442.06      429.01     15.25 o
  -4   8  10      185.99      183.09     16.92 o
  -3   8  10      531.86      485.93     25.24 o
  -2   8  10     1209.71     1276.99     49.71 o
  -1   8  10      138.04      148.59     10.46 o
   0   8  10     1000.90     1013.34     25.91 o
   1   8  10      583.33      601.02     32.72 o
   2   8  10       55.63       70.24     12.95 o
   3   8  10      182.60      195.65     22.25 o
   4   8  10      471.53      456.81     32.47 o
   5   8  10        1.68      -13.79     13.79 o
   6   8  10       71.50       70.64     20.69 o
   7   8  10      280.45      317.82     26.44 o
  -6   9  10        0.04       24.96     17.58 o
  -5   9  10       59.82       66.49     14.44 o
  -4   9  10       25.25       27.82     11.55 o
  -3   9  10        5.41        7.30     10.12 o
  -2   9  10       21.45        8.35     10.39 o
  -1   9  10       20.02       13.83      9.86 o
   0   9  10        0.05       -1.13      7.24 o
   1   9  10      205.87      216.44     12.51 o
   2   9  10       10.70       22.00      7.56 o
   3   9  10        0.86      -13.29     13.29 o
   4   9  10       10.84        7.80     14.90 o
   5   9  10        7.48       -3.19     16.02 o
 -13   0  11      662.77      582.39     35.53 o
 -11   0  11     1054.84     1042.51     30.37 o
  -9   0  11      347.12      315.63     14.14 o
  -7   0  11      470.98      470.77     12.64 o
  -5   0  11      307.41      336.91      8.68 o
  -3   0  11     5273.93     5214.91     67.76 o
  -1   0  11     2653.62     2675.04     48.65 o
   1   0  11    26639.11    28028.65    515.92 o
   3   0  11    23283.42    22750.66    421.86 o
   5   0  11     1314.46     1203.67     28.56 o
   7   0  11        8.79        5.34      6.84 o
   9   0  11     5340.65     5392.26     98.64 o
  11   0  11      172.43      173.93     15.86 o
  13   0  11       29.53        1.23     18.07 o
 -14   1  11       38.27       25.89     11.03 o
 -13   1  11      225.87      247.02     14.49 o
 -12   1  11      518.42      521.80     20.08 o
 -11   1  11      126.44      113.01      8.62 o
 -10   1  11     1792.53     1703.02     28.26 o
  -9   1  11      107.00      104.17      6.43 o
  -8   1  11        4.09        3.52      3.27 o
  -7   1  11      635.24      647.25     10.06 o
  -6   1  11      311.65      289.36      6.92 o
  -5   1  11     2170.44     2032.23     20.57 o
  -4   1  11      173.39      120.86      5.07 o
  -3   1  11      432.08      405.14      7.00 o
  -2   1  11        4.11        3.82      2.01 o
  -1   1  11      883.11      968.27     12.45 o
   0   1  11     4978.66     5220.04     61.52 o
   1   1  11        0.89       12.26      2.84 o
   2   1  11     5967.31     5885.30     73.93 o
   3   1  11        3.45        3.19      3.70 o
   4   1  11      384.58      399.46     11.03 o
   5   1  11      866.93      850.39     17.56 o
   6   1  11      236.77      214.75      9.23 o
   7   1  11     1142.28     1105.02     20.64 o
   8   1  11      550.48      558.75     15.05 o
   9   1  11        0.72       -5.59      5.59 o
  10   1  11       99.98      109.94      9.02 o
  11   1  11       71.46       82.19     12.39 o
  12   1  11        9.49        8.74      9.58 o
  13   1  11        0.08       -8.87      8.87 o
 -14   2  11      141.50      151.05     14.68 o
 -13   2  11        9.74        8.78      7.64 o
 -12   2  11        4.36       -3.38      6.72 o
 -11   2  11      331.79      315.01     13.78 o
 -10   2  11      403.53      358.25     13.78 o
  -9   2  11       17.72       22.33      6.05 o
  -8   2  11      842.09      794.86     15.21 o
  -7   2  11      326.09      298.14      7.14 o
  -6   2  11      599.82      586.05      9.37 o
  -5   2  11      180.83      187.25      5.29 o
  -4   2  11      770.51      728.86     10.25 o
  -3   2  11     2096.07     1996.47     20.81 o
  -2   2  11       42.25       41.78      3.03 o
  -1   2  11     7761.92     7755.45     72.82 o
   0   2  11     3189.36     3157.74     35.92 o
   1   2  11     3485.60     3323.48     35.14 o
   2   2  11     4912.63     4789.63     52.36 o
   3   2  11     2878.33     2651.24     34.38 o
   4   2  11     1478.86     1473.92     29.85 o
   5   2  11     7443.18     7145.38     91.40 o
   6   2  11     2375.54     2326.79     36.33 o
   7   2  11      821.76      842.69     17.76 o
   8   2  11      552.58      528.43     14.70 o
   9   2  11       12.81        2.88      6.26 o
  10   2  11        6.95        7.15      7.70 o
  11   2  11      113.91      120.90     12.64 o
  12   2  11      137.65      165.52     14.65 o
  13   2  11      164.26      177.91     16.07 o
 -14   3  11      142.79      130.32     12.94 o
 -13   3  11      254.11      245.39     14.36 o
 -12   3  11        8.46        2.23      7.04 o
 -11   3  11       33.35       19.07      7.02 o
 -10   3  11       81.80       62.55      8.01 o
  -9   3  11      578.72      578.25     15.14 o
  -8   3  11      722.41      688.07     16.57 o
  -7   3  11      821.01      828.44     15.62 o
  -6   3  11      139.65      116.52      6.45 o
  -5   3  11        5.75       11.78      5.03 o
  -4   3  11      286.08      330.66      7.60 o
  -3   3  11      111.57       99.72      3.61 o
  -2   3  11     2652.44     2736.36     28.48 o
  -1   3  11     1906.94     1803.34     19.82 o
   0   3  11      263.22      251.40      5.95 o
   1   3  11     2866.22     2961.34     34.41 o
   2   3  11      920.95      960.90     12.75 o
   3   3  11     1478.80     1432.45     18.59 o
   4   3  11      954.86      897.27     14.96 o
   5   3  11     3352.89     3188.68     41.85 o
   6   3  11       38.66       32.42      5.24 o
   7   3  11        0.82       11.68      4.83 o
   8   3  11       74.81       61.58      7.94 o
   9   3  11        7.07        6.21      6.36 o
  10   3  11      199.01      193.65     12.37 o
  11   3  11        2.95       -7.14      7.14 o
  12   3  11       34.75       37.68     11.44 o
  13   3  11      162.42      143.36     31.23 o
 -13   4  11       62.89       68.53     11.16 o
 -12   4  11       49.48       48.47      9.12 o
 -11   4  11        5.95        4.98      7.45 o
 -10   4  11      460.61      436.11     15.50 o
  -9   4  11      225.91      231.05     13.25 o
  -8   4  11       38.29       33.74      6.24 o
  -7   4  11      183.37      183.02      9.12 o
  -6   4  11       41.91       38.59      5.06 o
  -5   4  11      603.28      592.72     17.32 o
  -4   4  11       38.41       47.71      3.90 o
  -3   4  11      198.31      198.40      6.22 o
  -2   4  11     3069.19     3028.80     33.53 o
  -1   4  11        0.53       -1.37      2.75 o
   0   4  11     7881.36     7949.19    125.45 o
   1   4  11     1948.87     1924.26     23.82 o
   2   4  11     1658.79     1633.20     18.95 o
   3   4  11      494.83      541.58     13.63 o
   4   4  11     2084.77     2115.21     25.96 o
   5   4  11      323.80      277.51      8.92 o
   6   4  11     3176.30     3091.16     46.32 o
   7   4  11      732.02      724.24     18.27 o
   8   4  11      534.58      528.05     16.35 o
   9   4  11        0.31       -0.70      6.20 o
  10   4  11      397.62      420.13     19.11 o
  11   4  11       38.13       31.95      9.90 o
  12   4  11      475.05      493.03     22.52 o
 -12   5  11       41.89       22.56     10.76 o
 -11   5  11      386.19      365.46     19.60 o
 -10   5  11      117.71      120.19     11.11 o
  -9   5  11      273.67      247.93     11.34 o
  -8   5  11       85.20       66.36      8.38 o
  -7   5  11      294.36      271.59      9.86 o
  -6   5  11      341.07      327.56     10.12 o
  -5   5  11      803.77      779.43     15.75 o
  -4   5  11      484.17      496.51     10.12 o
  -3   5  11      116.36      123.30      5.44 o
  -2   5  11      112.19      124.25      5.52 o
  -1   5  11      922.08      964.48     18.83 o
   0   5  11       13.49       25.38      5.02 o
   1   5  11     2345.11     2354.71     47.52 o
   2   5  11      569.63      549.87     15.99 o
   3   5  11      885.69      839.29     15.17 o
   4   5  11       17.35       23.23      4.23 o
   5   5  11       21.22       18.00      5.24 o
   6   5  11       23.20       26.31      6.02 o
   7   5  11      366.88      356.99     14.45 o
   8   5  11        5.35        1.90      6.86 o
   9   5  11      132.84      152.24     12.44 o
  10   5  11        2.81        5.46      7.87 o
  11   5  11       58.32       62.40     11.59 o
 -11   6  11       46.37       50.46     11.22 o
 -10   6  11        4.38        9.91      8.51 o
  -9   6  11        0.36        4.30      6.23 o
  -8   6  11        3.70       -2.40      5.30 o
  -7   6  11        8.44        2.16      6.34 o
  -6   6  11      189.37      183.24      8.47 o
  -5   6  11       69.40       71.56      6.39 o
  -4   6  11     1861.04     1796.48     29.23 o
  -3   6  11       96.84       99.00      6.74 o
  -2   6  11     1368.16     1417.55     30.66 o
  -1   6  11       59.12       54.83      6.61 o
   0   6  11       92.13       97.92     10.50 o
   1   6  11       27.61       29.98      8.12 o
   2   6  11     2208.23     2222.57     56.46 o
   3   6  11      204.55      217.49     15.86 o
   4   6  11     1966.12     1942.76     37.13 o
   5   6  11      221.16      183.33      9.21 o
   6   6  11      139.69      168.54      9.53 o
   7   6  11       87.02       87.89      9.65 o
   8   6  11     1118.52     1139.29     28.69 o
   9   6  11      121.21      106.30     14.15 o
  10   6  11      517.36      529.20     21.23 o
 -10   7  11        4.86        2.99      8.22 o
  -9   7  11        1.42        1.20      6.04 o
  -8   7  11       19.61       16.05      5.93 o
  -7   7  11       32.74       50.69     12.09 o
  -6   7  11      474.72      474.00     13.62 o
  -5   7  11      403.82      403.99     16.36 o
  -4   7  11      310.31      287.79      9.94 o
  -3   7  11      321.99      315.48     10.15 o
  -2   7  11       53.33       57.15      7.38 o
  -1   7  11       33.95       33.22      6.32 o
   0   7  11      259.05      248.76     14.66 o
   1   7  11      280.80      301.68     17.00 o
   2   7  11       76.07       84.61     11.94 o
   3   7  11      134.38      148.32     15.13 o
   4   7  11       41.44       51.48     18.99 o
   5   7  11        0.10       -2.88      8.17 o
   6   7  11      170.72      170.48     13.53 o
   7   7  11       92.00       98.05      8.98 o
   8   7  11       10.97        9.93      7.10 o
   9   7  11        1.37        4.14      7.72 o
  -8   8  11      102.79       82.20     12.20 o
  -7   8  11        6.96       -7.23      7.23 o
  -6   8  11       45.59       37.59      8.40 o
  -5   8  11       44.98       53.12      8.25 o
  -4   8  11        1.97       -0.77      4.76 o
  -3   8  11       33.39       37.48     11.44 o
  -2   8  11      228.66      223.18     11.96 o
  -1   8  11      182.25      206.42     11.63 o
   0   8  11      189.32      207.19     12.05 o
   1   8  11      685.75      742.17     27.27 o
   2   8  11      235.92      214.26     17.48 o
   3   8  11      299.17      336.80     27.65 o
   4   8  11      357.71      335.40     28.94 o
   5   8  11      177.01      190.28     25.54 o
   6   8  11      159.37      182.30     26.65 o
   7   8  11      548.61      577.32     27.87 o
  -6   9  11       79.87       36.65     19.42 o
  -5   9  11       56.83       54.68     16.56 o
  -4   9  11       36.09       25.57     12.04 o
  -3   9  11       19.44       17.35     10.75 o
  -2   9  11      426.72      488.98     25.94 o
  -1   9  11       28.83       26.41     10.75 o
   0   9  11       91.56      105.94      9.88 o
   1   9  11        4.62       -2.09      6.75 o
   2   9  11        0.60       10.41      7.17 o
   3   9  11       41.99       63.68     12.66 o
   4   9  11      274.01      314.99     28.91 o
   5   9  11       60.50       67.60     20.30 o
 -14   0  12      124.72       90.31     16.35 o
 -12   0  12      942.38      914.39     35.65 o
 -10   0  12     8055.86     7892.15    117.00 o
  -8   0  12     1712.32     1654.39     37.16 o
  -6   0  12      135.51      155.78      9.47 o
  -4   0  12     1569.29     1523.25     24.78 o
  -2   0  12      607.54      631.83     12.45 o
   0   0  12      384.18      287.43     57.44 o
   2   0  12      393.19      384.09     16.11 o
   4   0  12      771.50      763.23     25.04 o
   6   0  12      512.78      468.23     20.06 o
   8   0  12      242.65      202.61     22.89 o
  10   0  12      481.60      556.28     24.01 o
  12   0  12      945.27     1024.30     41.13 o
 -14   1  12       29.87       16.45     10.48 o
 -13   1  12        4.45        4.65      7.66 o
 -12   1  12       33.01       46.38      7.35 o
 -11   1  12       21.13       10.91      6.54 o
 -10   1  12      372.61      342.21     11.90 o
  -9   1  12      330.09      314.65      9.76 o
  -8   1  12        4.57       11.53      3.43 o
  -7   1  12        3.61        3.27      2.18 o
  -6   1  12     1043.06     1041.31     13.14 o
  -5   1  12       20.40       14.37      3.59 o
  -4   1  12      903.84      905.53     12.71 o
  -3   1  12     1234.39     1175.23     14.88 o
  -2   1  12      395.71      397.81      7.10 o
  -1   1  12     1133.11     1076.60     12.76 o
   0   1  12     3355.65     3339.87     71.46 o
   1   1  12     3928.55     3990.26     47.84 o
   2   1  12      200.16      183.34      6.61 o
   3   1  12     9767.51     9516.94    130.01 o
   4   1  12      713.33      783.87     16.35 o
   5   1  12     3544.62     3313.09     47.27 o
   6   1  12     1221.54     1157.15     22.36 o
   7   1  12     1404.35     1456.32     24.96 o
   8   1  12       57.46       57.36      6.96 o
   9   1  12     1671.66     1707.93     29.85 o
  10   1  12       13.97       25.76      7.16 o
  11   1  12      384.96      409.79     21.90 o
  12   1  12      651.46      715.63     25.62 o
  13   1  12       80.15       94.00     13.85 o
 -14   2  12      334.01      336.08     21.19 o
 -13   2  12      416.41      393.02     16.91 o
 -12   2  12      723.41      768.53     21.85 o
 -11   2  12       22.50       21.05      6.23 o
 -10   2  12      983.93      908.18     21.84 o
  -9   2  12      730.72      686.33     17.90 o
  -8   2  12      227.22      219.92      9.11 o
  -7   2  12      615.95      593.71     12.94 o
  -6   2  12     3183.35     3243.74     32.96 o
  -5   2  12        4.48        1.96      2.12 o
  -4   2  12      433.16      378.59      7.28 o
  -3   2  12      722.74      731.17     10.31 o
  -2   2  12     1762.85     1799.00     20.32 o
  -1   2  12      958.49      963.83     12.47 o
   0   2  12      227.00      225.23      9.40 o
   1   2  12     5772.14     5875.42     63.05 o
   2   2  12      718.80      689.41     11.63 o
   3   2  12        5.87        8.21      3.24 o
   4   2  12     2870.34     2692.58     39.23 o
   5   2  12       67.64       73.41      6.53 o
   6   2  12      508.80      494.09     14.95 o
   7   2  12     1963.85     1911.84     32.75 o
   8   2  12      254.97      267.21     10.99 o
   9   2  12      136.30      135.55     11.45 o
  10   2  12      600.46      591.25     21.40 o
  11   2  12        3.05       -1.12      8.49 o
  12   2  12      234.12      267.03     17.42 o
  13   2  12      312.64      332.49     19.87 o
 -13   3  12       31.81       18.26      8.76 o
 -12   3  12      224.63      221.19     13.20 o
 -11   3  12       45.50       46.64      8.19 o
 -10   3  12      112.13      111.02      9.22 o
  -9   3  12       17.03       21.75      6.38 o
  -8   3  12      159.20      153.29      8.24 o
  -7   3  12      132.72      108.95      7.10 o
  -6   3  12      785.28      750.05     15.68 o
  -5   3  12       79.63       74.15      4.81 o
  -4   3  12      304.38      306.55      7.17 o
  -3   3  12        4.12        3.68      2.22 o
  -2   3  12      714.39      702.06      9.62 o
  -1   3  12      259.22      267.42      6.17 o
   0   3  12     3519.23     3456.40     39.44 o
   1   3  12     1354.90     1324.15     18.08 o
   2   3  12     1989.25     1909.46     21.53 o
   3   3  12      460.41      430.04      8.83 o
   4   3  12      860.75      899.64     15.24 o
   5   3  12      173.75      172.42      7.57 o
   6   3  12      579.71      608.85     16.96 o
   7   3  12     1965.57     1884.89     36.60 o
   8   3  12      971.56      990.38     25.20 o
   9   3  12      631.98      605.26     18.59 o
  10   3  12       34.37       29.62      8.06 o
  11   3  12      152.96      154.60     12.48 o
  12   3  12      247.31      284.78     16.13 o
 -13   4  12      420.34      435.54     18.34 o
 -12   4  12        6.73       13.02      7.69 o
 -11   4  12      782.82      792.63     22.07 o
 -10   4  12      109.45      119.41      9.84 o
  -9   4  12      564.95      548.09     18.47 o
  -8   4  12      498.76      495.24     14.85 o
  -7   4  12     1624.89     1589.74     25.96 o
  -6   4  12       15.25       12.50      4.57 o
  -5   4  12     1148.45     1100.81     19.06 o
  -4   4  12      148.41      151.65      5.90 o
  -3   4  12      380.64      392.32     14.13 o
  -2   4  12     2879.77     2830.11     34.16 o
  -1   4  12      134.49      150.44      6.75 o
   0   4  12      231.02      246.67     17.60 o
   1   4  12        3.94        3.80      3.28 o
   2   4  12     2030.51     1986.20     24.58 o
   3   4  12     1409.48     1387.23     17.50 o
   4   4  12      116.41      116.72      5.48 o
   5   4  12     1414.60     1391.13     21.55 o
   6   4  12      366.58      382.37     13.02 o
   7   4  12      293.79      299.86     12.35 o
   8   4  12      281.47      274.86     12.44 o
   9   4  12      512.19      504.43     23.16 o
  10   4  12      212.29      215.53     14.85 o
  11   4  12      275.83      308.48     18.01 o
  12   4  12       69.28       66.54     12.89 o
 -12   5  12        1.63        1.90     10.54 o
 -11   5  12        0.10        0.84      8.91 o
 -10   5  12      132.52      103.94     12.83 o
  -9   5  12      201.77      224.44     12.75 o
  -8   5  12      118.47      103.49      7.80 o
  -7   5  12      470.51      466.91     13.60 o
  -6   5  12       18.40       10.06      4.22 o
  -5   5  12       81.15       83.27      5.49 o
  -4   5  12       78.64       75.50      4.86 o
  -3   5  12      719.15      741.05     13.54 o
  -2   5  12      694.92      690.43     12.92 o
  -1   5  12      224.03      241.59      9.48 o
   0   5  12     1122.26     1189.14     24.19 o
   1   5  12        0.80       -4.25      5.60 o
   2   5  12     1305.64     1299.80     27.11 o
   3   5  12      818.48      803.88     15.23 o
   4   5  12     1635.33     1595.94     24.83 o
   5   5  12       93.55      107.51      7.80 o
   6   5  12      672.94      717.19     19.79 o
   7   5  12        1.44        8.15      6.49 o
   8   5  12      997.09      971.09     30.75 o
   9   5  12      172.76      196.36     14.00 o
  10   5  12      513.97      538.05     21.68 o
  11   5  12      581.89      632.13     24.63 o
 -11   6  12      421.17      391.16     20.06 o
 -10   6  12      139.62      123.97     12.84 o
  -9   6  12      524.31      466.02     19.76 o
  -8   6  12       23.60        9.48      5.97 o
  -7   6  12      214.39      191.48      9.81 o
  -6   6  12      108.55      101.38      7.71 o
  -5   6  12      770.75      766.09     15.76 o
  -4   6  12       21.05       27.73      4.98 o
  -3   6  12      263.99      275.14      9.52 o
  -2   6  12        0.07        2.99      6.98 o
  -1   6  12      560.86      584.00     19.28 o
   0   6  12       45.82       60.22      8.19 o
   1   6  12      414.24      390.41     21.64 o
   2   6  12       94.78      100.21     12.13 o
   3   6  12      128.16      136.50     22.98 o
   4   6  12       50.55       39.71      7.10 o
   5   6  12      748.77      697.31     16.94 o
   6   6  12        2.00        0.83      5.42 o
   7   6  12      573.79      589.84     17.67 o
   8   6  12        1.88       -6.73      6.73 o
   9   6  12      141.99      152.78     12.98 o
  10   6  12      103.69      104.46     12.49 o
 -10   7  12        4.31       -7.44      7.44 o
  -9   7  12        6.16        8.66      7.56 o
  -8   7  12       76.64       67.89      7.79 o
  -7   7  12      255.59      244.68     10.68 o
  -6   7  12        1.85       -0.55      4.75 o
  -5   7  12      134.31      140.33      7.81 o
  -4   7  12      267.42      270.68      9.87 o
  -3   7  12       35.86       30.39      5.81 o
  -2   7  12       81.41       99.07      8.87 o
  -1   7  12      826.70      815.81     21.50 o
   0   7  12       93.25       86.54     10.54 o
   1   7  12       15.15        1.15      6.90 o
   2   7  12      316.93      321.10     15.71 o
   3   7  12       38.02       39.11     11.01 o
   4   7  12      927.24      926.23     34.76 o
   5   7  12      843.35      854.56     31.57 o
   6   7  12      327.20      348.88     30.11 o
   7   7  12      259.81      258.86     12.89 o
   8   7  12      289.90      294.41     22.92 o
   9   7  12        0.57        2.85      9.52 o
  -8   8  12      333.30      298.48     25.67 o
  -7   8  12       11.49        6.88      8.39 o
  -6   8  12       54.83       44.79     13.10 o
  -5   8  12      185.77      187.70     11.48 o
  -4   8  12        1.39        4.06      5.23 o
  -3   8  12        2.51       17.68     10.47 o
  -2   8  12      199.06      199.64     11.50 o
  -1   8  12       22.27       31.15      7.34 o
   0   8  12      123.88      112.20     10.11 o
   1   8  12        0.06       -7.47      7.47 o
   2   8  12      211.21      240.13     16.88 o
   3   8  12      551.35      550.20     25.30 o
   4   8  12        1.86       -5.63     13.01 o
   5   8  12      146.81      145.20     23.76 o
   6   8  12      344.54      299.74     31.59 o
   7   8  12        2.91       -4.14     20.11 o
  -5   9  12      234.58      216.44     26.62 o
  -4   9  12        0.06        9.82     11.26 o
  -3   9  12        4.42       10.12     10.75 o
  -2   9  12        0.32        3.31      9.61 o
  -1   9  12      197.68      179.07     17.03 o
   0   9  12       15.56       19.99      7.52 o
   1   9  12      234.68      241.43     13.92 o
   2   9  12       16.72       18.82      8.14 o
   3   9  12      133.27      133.63     15.21 o
   4   9  12        0.31       17.65     16.35 o
 -13   0  13        1.82       -0.30     10.57 o
 -11   0  13     2299.88     2240.67     60.60 o
  -9   0  13     2589.89     2501.35     44.42 o
  -7   0  13      221.11      235.28      9.99 o
  -5   0  13     3227.35     3013.89     43.56 o
  -3   0  13     5624.93     5597.13     73.38 o
  -1   0  13       42.44       51.79      9.17 o
   1   0  13     2537.30     2514.69     56.55 o
   3   0  13     2687.69     2606.18     59.38 o
   5   0  13     6097.62     6015.59    123.69 o
   7   0  13        3.82       -6.14      6.14 o
   9   0  13      500.04      495.55     22.16 o
  11   0  13      155.20      126.89     15.40 o
  13   0  13        6.92      -17.49     17.49 o
 -14   1  13        3.47        0.93      9.63 o
 -13   1  13      232.33      266.36     18.08 o
 -12   1  13      243.01      231.77     16.31 o
 -11   1  13      122.72      110.82      8.82 o
 -10   1  13      203.81      210.96      9.70 o
  -9   1  13       23.45       12.90      4.62 o
  -8   1  13        1.23       -1.16      3.18 o
  -7   1  13       32.48       37.12      3.46 o
  -6   1  13      896.06      864.36     11.75 o
  -5   1  13       19.29       16.80      2.29 o
  -4   1  13     1241.34     1215.20     15.84 o
  -3   1  13       31.83       31.74      3.41 o
  -2   1  13      479.32      487.82      8.87 o
  -1   1  13      792.48      882.67     12.34 o
   0   1  13       56.99       56.93      5.35 o
   1   1  13        5.75       12.96      3.58 o
   2   1  13       90.08       88.05      4.27 o
   3   1  13     1369.63     1348.42     25.58 o
   4   1  13     4146.70     4098.93     56.22 o
   5   1  13       13.57       12.97      4.93 o
   6   1  13        6.38        3.67      5.06 o
   7   1  13        7.54        6.27      5.02 o
   8   1  13     1480.18     1464.00     26.39 o
   9   1  13      130.46      135.36      9.42 o
  10   1  13     2260.46     2355.12     38.80 o
  11   1  13      118.47      131.00     14.69 o
  12   1  13      637.54      683.34     28.45 o
  13   1  13       42.76       51.11     12.60 o
 -14   2  13      111.77      124.79     15.51 o
 -13   2  13      281.39      289.93     15.20 o
 -12   2  13      466.90      463.04     17.29 o
 -11   2  13      414.10      390.88     15.23 o
 -10   2  13      218.85      205.89      9.80 o
  -9   2  13     1053.27     1029.41     19.79 o
  -8   2  13        4.70        2.17      3.88 o
  -7   2  13     2914.67     2855.43     31.24 o
  -6   2  13     2827.24     2890.37     28.44 o
  -5   2  13      803.78      789.03     11.68 o
  -4   2  13      517.59      537.36      9.00 o
  -3   2  13     2527.35     2458.97     25.46 o
  -2   2  13     1229.73     1291.45     15.21 o
  -1   2  13     4388.44     4296.11     52.17 o
   0   2  13     1235.05     1193.02     17.90 o
   1   2  13      690.64      806.42     15.54 o
   2   2  13       15.57       16.26      2.65 o
   3   2  13       72.89       80.01      4.57 o
   4   2  13      714.27      728.77     14.48 o
   5   2  13        6.99       -1.46      4.32 o
   6   2  13      350.30      333.28     12.03 o
   7   2  13       26.81       32.74      6.76 o
   8   2  13       19.08       14.53      5.81 o
   9   2  13      140.06      137.83     11.63 o
  10   2  13      511.47      508.60     20.18 o
  11   2  13        2.03       -5.43      8.34 o
  12   2  13        0.02        2.10      9.20 o
 -13   3  13       85.37       76.57     10.83 o
 -12   3  13       13.11       20.97      7.92 o
 -11   3  13        0.66       -3.11      6.18 o
 -10   3  13       19.82       28.50      7.41 o
  -9   3  13     1216.76     1225.42     25.49 o
  -8   3  13      195.04      181.97      9.74 o
  -7   3  13      219.19      233.51      9.55 o
  -6   3  13      306.95      306.44      8.46 o
  -5   3  13      643.77      624.86     13.74 o
  -4   3  13     1007.08     1103.96     14.17 o
  -3   3  13      129.85      120.51      3.58 o
  -2   3  13     1478.00     1505.70     17.68 o
  -1   3  13       90.97       98.92      4.42 o
   0   3  13      518.79      517.61      9.68 o
   1   3  13     1409.97     1368.73     18.73 o
   2   3  13      851.27      868.04     12.33 o
   3   3  13       65.56       63.79      4.22 o
   4   3  13       11.08       12.93      3.41 o
   5   3  13      613.98      619.31     13.06 o
   6   3  13      836.97      896.28     19.62 o
   7   3  13     3965.10     3981.03     64.97 o
   8   3  13      707.82      744.01     22.02 o
   9   3  13      251.22      245.07     14.11 o
  10   3  13       18.82        7.76      7.82 o
  11   3  13      125.59      126.45     12.00 o
  12   3  13      385.03      380.73     19.42 o
 -13   4  13       29.61       41.79      9.81 o
 -12   4  13      229.15      219.05     13.89 o
 -11   4  13      152.00      124.87     10.82 o
 -10   4  13      704.01      657.31     21.26 o
  -9   4  13        0.21        0.76      6.83 o
  -8   4  13     2057.39     1980.16     33.93 o
  -7   4  13      468.67      460.65     13.84 o
  -6   4  13     2690.66     2625.90     37.05 o
  -5   4  13      103.93      112.28      6.50 o
  -4   4  13       18.49       18.95      3.73 o
  -3   4  13      278.90      250.66      7.40 o
  -2   4  13     2272.35     2296.34     31.92 o
  -1   4  13      574.35      570.35     13.83 o
   0   4  13     3423.76     3353.67     53.22 o
   1   4  13        0.33        2.84      2.72 o
   2   4  13       89.44       89.83      4.54 o
   3   4  13      527.83      484.67      9.29 o
   4   4  13      313.93      315.80      8.55 o
   5   4  13       85.53       73.81      5.97 o
   6   4  13       10.11        9.59      5.38 o
   7   4  13       83.63       77.94      9.58 o
   8   4  13      139.02      148.59     11.81 o
   9   4  13       10.18       21.10      8.31 o
  10   4  13        4.77       -6.83      8.93 o
  11   4  13        1.32       -6.92      8.73 o
 -12   5  13        6.85       -3.91      9.54 o
 -11   5  13      142.77      119.98     23.83 o
 -10   5  13      109.80       72.23     12.73 o
  -9   5  13       17.35       23.13      7.38 o
  -8   5  13       44.15       53.38      6.90 o
  -7   5  13      451.13      435.17     13.42 o
  -6   5  13        9.05        3.08      4.21 o
  -5   5  13      714.82      705.63     14.11 o
  -4   5  13       36.92       48.59      4.45 o
  -3   5  13       19.88       30.87      5.06 o
  -2   5  13       13.94       17.92      3.81 o
  -1   5  13        1.73        4.43      4.28 o
   0   5  13      427.27      449.14     16.83 o
   1   5  13      172.54      183.13     13.67 o
   2   5  13       84.16       74.57      7.45 o
   3   5  13      432.08      437.48     11.11 o
   4   5  13        2.22       12.76      4.73 o
   5   5  13     1076.74     1014.83     21.43 o
   6   5  13       45.35       41.72      6.79 o
   7   5  13      684.02      662.48     18.46 o
   8   5  13        2.25        9.35      6.84 o
   9   5  13     1200.57     1191.81     31.23 o
  10   5  13        4.96        2.25      8.52 o
  11   5  13      545.11      571.72     23.40 o
 -11   6  13        2.97       -2.16      8.93 o
 -10   6  13     1002.94      953.24     29.74 o
  -9   6  13       47.64       39.67      9.44 o
  -8   6  13      350.52      310.20     18.16 o
  -7   6  13       62.21       58.27      7.11 o
  -6   6  13      864.54      789.30     17.82 o
  -5   6  13      243.50      220.77      8.90 o
  -4   6  13     3917.18     3964.64     56.76 o
  -3   6  13      229.45      224.40      9.12 o
  -2   6  13      161.68      191.19     10.32 o
  -1   6  13      121.84      124.93     10.29 o
   0   6  13      165.67      171.32     25.69 o
   1   6  13      119.38      104.10     11.30 o
   2   6  13      683.27      758.90     28.24 o
   3   6  13      141.99      134.86     13.99 o
   4   6  13        0.84       -0.15      5.65 o
   5   6  13        4.60        7.07      4.99 o
   6   6  13      197.73      193.65     12.71 o
   7   6  13       63.75       75.73     12.18 o
   8   6  13      129.57      127.48     11.73 o
   9   6  13       59.18       71.56     10.53 o
  10   6  13        1.10       -3.00      8.19 o
 -10   7  13       14.53        8.51      8.58 o
  -9   7  13        2.69       -4.39      7.15 o
  -8   7  13       52.45       44.94      7.16 o
  -7   7  13        1.91        2.22      5.21 o
  -6   7  13      220.16      192.97     10.17 o
  -5   7  13      512.00      512.96     14.73 o
  -4   7  13       17.71       18.51      4.92 o
  -3   7  13       47.62       53.75      9.39 o
  -2   7  13       54.63       59.05      8.13 o
  -1   7  13       11.04        7.15      6.38 o
   0   7  13        0.75       -7.32      8.22 o
   1   7  13       53.60       68.61     21.05 o
   2   7  13       86.62       79.08     10.06 o
   3   7  13      772.10      760.29     30.83 o
   4   7  13      322.32      326.85     21.66 o
   5   7  13      713.43      689.69     42.35 o
   6   7  13      173.87      185.94     14.59 o
   7   7  13      120.26      125.37     15.01 o
   8   7  13      243.82      233.37     13.53 o
  -8   8  13      357.19      369.59     21.36 o
  -7   8  13      372.80      361.76     19.93 o
  -6   8  13      114.72      113.43     15.70 o
  -5   8  13      634.12      583.40     22.85 o
  -4   8  13      157.63      157.25     10.85 o
  -3   8  13      121.30      144.22     19.77 o
  -2   8  13      249.33      260.36     13.46 o
  -1   8  13      385.52      416.07     17.16 o
   0   8  13        0.47        2.72      6.80 o
   1   8  13       88.61       93.72     12.40 o
   2   8  13       58.43       58.49     11.51 o
   3   8  13       53.47       66.07     12.23 o
   4   8  13        2.86       -0.93     15.27 o
   5   8  13       77.26       87.48     21.65 o
   6   8  13        0.06        7.14     17.58 o
  -5   9  13       21.30       13.76     16.98 o
  -4   9  13        3.24       14.94     16.32 o
  -3   9  13       54.55       15.40     13.38 o
  -2   9  13      104.01       96.83     15.15 o
  -1   9  13        6.40       -3.45      9.98 o
   0   9  13       90.09       96.59     10.34 o
   1   9  13        0.23        1.00      7.33 o
   2   9  13      209.43      219.79     17.45 o
   3   9  13       28.28       34.86     11.21 o
   4   9  13        2.74        8.13     15.09 o
 -14   0  14        8.45       34.57     21.23 o
 -12   0  14        0.94        6.97      9.84 o
 -10   0  14       44.82       21.28      9.67 o
  -8   0  14      705.38      724.28     19.60 o
  -6   0  14     2356.03     2399.89     33.39 o
  -4   0  14     2015.00     2010.41     31.52 o
  -2   0  14     4675.77     4631.87     70.38 o
   0   0  14     6125.11     5906.95    121.98 o
   2   0  14      704.34      666.95     23.21 o
   4   0  14     1007.79      979.69     36.29 o
   6   0  14       45.03       60.69      8.83 o
   8   0  14      114.94       95.46     11.85 o
  10   0  14      504.04      561.05     24.85 o
  12   0  14      279.86      303.92     36.45 o
 -14   1  14       99.99       81.03     17.65 o
 -13   1  14       58.31       72.95     12.33 o
 -12   1  14       15.39       18.10      9.26 o
 -11   1  14     1062.28     1069.99     22.13 o
 -10   1  14       10.34        3.41      5.13 o
  -9   1  14      973.33      995.43     17.88 o
  -8   1  14      425.12      419.25     10.06 o
  -7   1  14      483.05      491.53      9.35 o
  -6   1  14       44.04       40.98      3.59 o
  -5   1  14     2408.11     2320.51     26.74 o
  -4   1  14      259.02      218.61      8.18 o
  -3   1  14     6850.88     6777.33     62.02 o
  -2   1  14     4770.69     4944.84     52.50 o
  -1   1  14     4720.12     4634.80     51.78 o
   0   1  14     1013.19     1004.09     21.10 o
   1   1  14     3266.19     3293.03     45.67 o
   2   1  14     3176.66     3197.63     43.96 o
   3   1  14     1556.87     1564.32     25.24 o
   4   1  14      606.26      593.53     15.21 o
   5   1  14       91.67       95.32      7.40 o
   6   1  14      685.98      676.93     17.14 o
   7   1  14      272.85      268.01     10.73 o
   8   1  14      551.29      551.44     19.24 o
   9   1  14      552.95      562.04     16.50 o
  10   1  14        2.54        2.87      7.07 o
  11   1  14      999.46     1024.82     29.99 o
  12   1  14        0.15       -0.35      9.60 o
 -14   2  14       14.45        4.13     10.72 o
 -13   2  14        0.31       -5.04      7.47 o
 -12   2  14       38.22       31.80      8.09 o
 -11   2  14      272.27      272.59     13.24 o
 -10   2  14      785.08      742.65     19.68 o
  -9   2  14      338.48      319.97     10.87 o
  -8   2  14     1012.15      962.40     17.10 o
  -7   2  14      608.85      598.57     12.34 o
  -6   2  14      353.81      385.34      7.50 o
  -5   2  14     4001.62     3849.49     38.10 o
  -4   2  14     2101.60     2140.02     23.33 o
  -3   2  14       52.83       60.18      3.69 o
  -2   2  14     5394.77     5428.43     50.50 o
  -1   2  14     1417.32     1454.33     21.32 o
   0   2  14     1452.29     1418.31     20.72 o
   1   2  14     1652.99     1507.83     49.46 o
   2   2  14      922.43      905.36     13.33 o
   3   2  14       59.45       64.59      4.31 o
   4   2  14     2273.21     2075.35     29.81 o
   5   2  14       35.17       37.51      5.80 o
   6   2  14       49.68       35.60      6.30 o
   7   2  14     1279.84     1249.23     25.48 o
   8   2  14      563.98      570.88     20.60 o
   9   2  14       66.09       60.74     14.03 o
  10   2  14      501.21      475.98     19.42 o
  11   2  14       85.23      103.54     12.64 o
  12   2  14        0.70       -9.20      9.20 o
 -13   3  14       41.74       48.75     10.35 o
 -12   3  14      278.91      272.01     18.61 o
 -11   3  14      197.15      180.66     11.78 o
 -10   3  14      139.66      113.51      9.64 o
  -9   3  14      155.85      178.02     11.88 o
  -8   3  14      468.06      421.35     14.96 o
  -7   3  14      452.37      449.27     11.56 o
  -6   3  14     4110.12     4047.50     48.00 o
  -5   3  14     2310.18     2217.44     28.88 o
  -4   3  14     1338.04     1334.34     19.43 o
  -3   3  14      934.05      951.54     12.79 o
  -2   3  14      600.81      632.49      9.93 o
  -1   3  14     2696.42     2714.92     32.83 o
   0   3  14     1370.37     1331.22     18.53 o
   1   3  14      322.37      320.13      9.77 o
   2   3  14      416.33      395.40      8.32 o
   3   3  14       80.61       71.62      4.38 o
   4   3  14       97.20      109.08      5.88 o
   5   3  14       46.27       38.49      5.33 o
   6   3  14       46.77       58.05      6.45 o
   7   3  14        0.20        1.46      6.64 o
   8   3  14      493.86      503.36     18.64 o
   9   3  14        6.59       12.44      7.79 o
  10   3  14      307.22      307.03     15.11 o
  11   3  14      367.63      401.70     17.75 o
  12   3  14      262.84      262.03     18.45 o
 -13   4  14       59.72       53.03     11.88 o
 -12   4  14      122.16      105.64     12.28 o
 -11   4  14       77.60       87.40     11.15 o
 -10   4  14       48.28       53.90      9.21 o
  -9   4  14      471.93      439.06     17.09 o
  -8   4  14        1.38       -2.63      5.25 o
  -7   4  14      130.02      123.90      8.26 o
  -6   4  14     1072.62     1020.87     19.39 o
  -5   4  14      753.93      720.44     15.38 o
  -4   4  14      149.73      142.79      6.13 o
  -3   4  14     1946.85     1928.76     24.82 o
  -2   4  14      846.25      831.00     15.74 o
  -1   4  14     2189.25     2333.42     44.99 o
   0   4  14     1150.48     1206.25     20.69 o
   1   4  14      530.19      516.65     14.56 o
   2   4  14       78.17       82.15      4.87 o
   3   4  14     1218.85     1237.10     16.63 o
   4   4  14      343.56      372.24      9.98 o
   5   4  14       13.71       34.75      5.29 o
   6   4  14      315.34      331.54     11.86 o
   7   4  14      112.97      105.20     10.09 o
   8   4  14      151.05      139.23     11.94 o
   9   4  14      583.89      598.97     36.11 o
  10   4  14        8.21        8.86      8.85 o
  11   4  14      236.89      250.44     17.20 o
 -12   5  14       41.39       29.31     11.56 o
 -11   5  14      103.27      103.38     22.93 o
 -10   5  14      479.70      436.44     20.78 o
  -9   5  14        3.96       -1.82      6.99 o
  -8   5  14      604.25      572.76     16.38 o
  -7   5  14      416.29      383.75     12.99 o
  -6   5  14      929.26      907.99     17.21 o
  -5   5  14       21.44       22.35      4.56 o
  -4   5  14     1356.71     1350.25     19.94 o
  -3   5  14       70.73       70.02      5.24 o
  -2   5  14     1043.21     1097.92     19.25 o
  -1   5  14      854.34      859.22     22.40 o
   0   5  14      821.52      869.77     30.35 o
   1   5  14     1213.87     1202.07     36.41 o
   2   5  14      814.96      854.63     18.09 o
   3   5  14      190.47      194.12      7.82 o
   4   5  14       28.67       14.00      5.16 o
   5   5  14     1143.84     1109.57     22.97 o
   6   5  14       48.65       60.95      7.44 o
   7   5  14      174.48      190.12     12.26 o
   8   5  14      169.22      174.00     12.97 o
   9   5  14       33.50       36.73     11.96 o
  10   5  14      129.66      139.50     13.83 o
 -11   6  14        6.06       -3.19      9.06 o
 -10   6  14       36.50       29.52      9.97 o
  -9   6  14      148.32      140.11     12.67 o
  -8   6  14       86.96       95.16      9.17 o
  -7   6  14      479.51      456.31     15.19 o
  -6   6  14       48.55       59.43      6.77 o
  -5   6  14      573.58      607.60     15.65 o
  -4   6  14        0.31        6.25      4.61 o
  -3   6  14      734.26      711.66     16.72 o
  -2   6  14      122.78      138.62      9.50 o
  -1   6  14      799.04      817.96     24.52 o
   0   6  14       25.14       21.44      8.43 o
   1   6  14       93.59      123.00     17.36 o
   2   6  14       38.45       38.46      9.93 o
   3   6  14      151.20      183.35     15.47 o
   4   6  14      153.41      168.88     10.77 o
   5   6  14      455.16      460.99     14.07 o
   6   6  14        4.29        0.74      6.28 o
   7   6  14      100.23       93.63     10.08 o
   8   6  14       26.87       24.02      8.44 o
   9   6  14       56.65       46.08      9.91 o
  -9   7  14       97.29       87.41     14.14 o
  -8   7  14       88.38       72.80      8.16 o
  -7   7  14      517.12      516.01     15.95 o
  -6   7  14      195.70      188.61     10.36 o
  -5   7  14       16.03        9.70      5.32 o
  -4   7  14     1113.70     1056.78     23.32 o
  -3   7  14      145.83      141.85     10.87 o
  -2   7  14      556.63      613.23     20.51 o
  -1   7  14      297.86      309.48     14.92 o
   0   7  14      136.63      136.78     18.26 o
   1   7  14        0.10       -2.28     12.09 o
   2   7  14      182.33      205.10     15.84 o
   3   7  14        4.14       19.63     10.72 o
   4   7  14        0.23      -11.92     14.27 o
   5   7  14       59.74       52.30     20.27 o
   6   7  14       48.09       35.82      9.81 o
   7   7  14      140.12      146.47     10.24 o
   8   7  14        6.26       -4.45      6.97 o
  -7   8  14      139.10      121.27     29.03 o
  -6   8  14      549.94      539.79     23.47 o
  -5   8  14       46.77       48.12     17.36 o
  -4   8  14       72.35       83.38     13.69 o
  -3   8  14      258.51      305.38     21.63 o
  -2   8  14       25.66       23.95      7.35 o
  -1   8  14        0.85        2.11      6.73 o
   0   8  14      323.46      360.51     16.67 o
   1   8  14       12.11       24.28     10.00 o
   2   8  14      280.39      299.80     24.08 o
   3   8  14      213.64      220.17     17.67 o
   4   8  14       90.50      102.02     20.72 o
   5   8  14       49.66       13.49     16.59 o
   6   8  14      335.96      376.68     35.69 o
  -4   9  14       24.78       22.01     16.71 o
  -3   9  14       77.18       61.73     15.15 o
  -2   9  14        2.81        1.97     10.45 o
  -1   9  14      230.59      251.14     21.23 o
   0   9  14       78.75      100.63     11.28 o
   1   9  14       69.40       57.10     10.37 o
   2   9  14       38.75       36.21     11.66 o
   3   9  14        1.64       -9.39     13.46 o
 -13   0  15        3.29       10.42     16.92 o
 -11   0  15      872.05      782.91     30.89 o
  -9   0  15        8.94       12.52      6.24 o
  -7   0  15     1194.61     1111.68     23.77 o
  -5   0  15      926.12      919.59     19.00 o
  -3   0  15       89.08       84.81      6.14 o
  -1   0  15     7839.14     7645.08    239.35 o
   1   0  15      941.06      473.56     27.00 o
   3   0  15       22.76       21.20      7.37 o
   5   0  15      109.58       88.44     11.42 o
   7   0  15      550.64      507.65     20.51 o
   9   0  15      259.90      264.59     17.18 o
  11   0  15     1872.72     2001.38     54.80 o
 -14   1  15       10.69        1.09     13.50 o
 -13   1  15       52.16       31.02     17.72 o
 -12   1  15       10.65        8.62      8.91 o
 -11   1  15       24.90       27.88      7.52 o
 -10   1  15      279.36      261.31     10.59 o
  -9   1  15        4.57       10.08      4.85 o
  -8   1  15      631.84      650.26     13.36 o
  -7   1  15        8.02        7.93      3.52 o
  -6   1  15      133.32      145.67      6.10 o
  -5   1  15      538.59      566.04     10.80 o
  -4   1  15     6229.34     6364.78     56.59 o
  -3   1  15      726.90      721.83     11.27 o
  -2   1  15    10810.75    11028.74    117.64 o
  -1   1  15      629.48      686.92     18.49 o
   0   1  15     2234.57     2172.78     37.49 o
   1   1  15      332.06      334.72     14.35 o
   2   1  15     5166.64     5066.90     66.09 o
   3   1  15      387.40      363.90     11.10 o
   4   1  15     2784.98     2727.52     41.15 o
   5   1  15       22.19       28.90      5.78 o
   6   1  15      420.02      407.30     13.61 o
   7   1  15        0.54        0.86      5.24 o
   8   1  15      115.19      111.91      8.88 o
   9   1  15        4.38        4.42      6.57 o
  10   1  15      241.07      248.76     23.25 o
  11   1  15        0.33        3.32      9.44 o
  12   1  15      129.67      146.41     14.95 o
 -13   2  15      198.44      181.38     20.19 o
 -12   2  15      152.15      166.03     11.90 o
 -11   2  15       14.00        7.29      7.06 o
 -10   2  15        1.74        1.04      6.14 o
  -9   2  15      123.60      145.35      9.61 o
  -8   2  15       24.15       14.85      6.71 o
  -7   2  15        1.87        2.94      5.15 o
  -6   2  15      345.77      334.28      8.63 o
  -5   2  15       90.82       67.69      5.08 o
  -4   2  15      338.35      335.70      7.58 o
  -3   2  15        4.99        2.13      2.74 o
  -2   2  15      130.73      146.48      4.74 o
  -1   2  15       76.86       96.32      4.89 o
   0   2  15     1226.91     1224.04     20.80 o
   1   2  15      365.19      375.19     12.23 o
   2   2  15      341.26      326.71      7.65 o
   3   2  15      174.91      187.02      6.32 o
   4   2  15      168.39      177.82      7.73 o
   5   2  15      549.53      503.06     14.49 o
   6   2  15       63.59       55.49      7.24 o
   7   2  15      554.65      559.76     16.65 o
   8   2  15      393.50      395.04     16.11 o
   9   2  15      267.90      277.88     15.36 o
  10   2  15        5.20       -1.66     12.46 o
  11   2  15        9.75       -0.36      9.33 o
  12   2  15      227.90      240.99     18.36 o
 -13   3  15       41.40       38.31      9.87 o
 -12   3  15       36.04       21.60      8.64 o
 -11   3  15      208.05      199.81     12.51 o
 -10   3  15        7.91       11.07      7.37 o
  -9   3  15       74.36       49.04      8.76 o
  -8   3  15       70.85       58.80      6.41 o
  -7   3  15     1309.22     1301.24     22.02 o
  -6   3  15     1998.18     1977.32     27.35 o
  -5   3  15     4235.35     4114.79     48.64 o
  -4   3  15      137.55      131.69      5.84 o
  -3   3  15     1251.98     1236.94     16.54 o
  -2   3  15      475.27      486.06     10.63 o
  -1   3  15     8353.47     8390.38     90.38 o
   0   3  15     5276.16     5281.89     66.12 o
   1   3  15     5346.14     5179.18     68.16 o
   2   3  15      350.65      365.45      7.87 o
   3   3  15      463.56      436.55      9.47 o
   4   3  15        1.60        5.42      3.43 o
   5   3  15     1064.51     1060.07     18.09 o
   6   3  15     1374.76     1338.99     23.89 o
   7   3  15      908.60      884.08     23.88 o
   8   3  15      191.66      185.08     12.72 o
   9   3  15      280.61      296.15     16.77 o
  10   3  15       29.27       30.70      8.53 o
  11   3  15        9.57        0.66      7.83 o
  12   3  15        0.15        3.28      9.75 o
 -12   4  15      107.76       77.58     11.87 o
 -11   4  15       65.02       68.46     10.42 o
 -10   4  15        6.77        3.23      7.63 o
  -9   4  15       39.20       43.95      8.55 o
  -8   4  15      271.08      255.73     14.63 o
  -7   4  15       79.48       69.51      7.25 o
  -6   4  15       25.51       35.70      6.03 o
  -5   4  15        2.01        3.12      3.81 o
  -4   4  15      280.98      290.00      9.01 o
  -3   4  15       59.12       57.48      4.94 o
  -2   4  15        0.01        4.44      3.50 o
  -1   4  15      226.78      239.40      9.38 o
   0   4  15        9.91        9.32      3.09 o
   1   4  15       50.56       54.03      4.43 o
   2   4  15      318.77      343.44      8.92 o
   3   4  15      213.53      207.44      7.49 o
   4   4  15       23.13       23.04      4.65 o
   5   4  15      249.00      229.66      9.40 o
   6   4  15       78.92       77.59      7.86 o
   7   4  15        6.87       -5.93      5.93 o
   8   4  15     1084.52     1070.08     28.57 o
   9   4  15       77.08       74.38     10.91 o
  10   4  15        6.26       -6.11      8.19 o
  11   4  15        9.74       -8.09      8.88 o
 -12   5  15       38.73       43.43     18.99 o
 -11   5  15       64.87       34.80     10.88 o
 -10   5  15       41.77       31.88     10.41 o
  -9   5  15      573.97      548.73     27.15 o
  -8   5  15      196.45      197.63     10.51 o
  -7   5  15      284.50      263.49     11.23 o
  -6   5  15       63.28       75.99      6.61 o
  -5   5  15      580.18      609.28     13.60 o
  -4   5  15      119.21      130.31      6.75 o
  -3   5  15     1974.47     2010.63     28.16 o
  -2   5  15        2.89        3.29      4.35 o
  -1   5  15     2277.01     2355.12     37.50 o
   0   5  15       13.11       19.12      8.13 o
   1   5  15     2888.60     2880.65     69.19 o
   2   5  15       62.77       73.72      7.91 o
   3   5  15     2384.72     2327.43     35.58 o
   4   5  15        0.13       -2.74      4.42 o
   5   5  15      298.22      323.53     12.58 o
   6   5  15        1.93       -3.63      6.05 o
   7   5  15       24.44       36.18      8.39 o
   8   5  15        0.43        5.26      7.73 o
   9   5  15      134.66      151.72     13.46 o
  10   5  15        4.67       11.57      9.28 o
 -10   6  15      193.25      172.63     14.76 o
  -9   6  15       10.21        2.31      8.21 o
  -8   6  15       81.89       85.39      8.86 o
  -7   6  15       10.18        6.88      5.83 o
  -6   6  15       29.66       39.58      7.56 o
  -5   6  15        5.03        9.16      5.52 o
  -4   6  15      277.10      284.77     11.00 o
  -3   6  15        6.05        0.49      4.60 o
  -2   6  15     1053.48     1064.29     25.42 o
  -1   6  15       98.79      109.50     10.63 o
   0   6  15      270.77      281.91     17.79 o
   1   6  15       10.05        8.25      7.91 o
   2   6  15      158.28      165.96     15.75 o
   3   6  15        6.19        6.39      8.81 o
   4   6  15      815.88      795.80     22.60 o
   5   6  15      253.07      228.54     11.67 o
   6   6  15      113.57      127.45     10.36 o
   7   6  15       24.58       33.17      8.11 o
   8   6  15       29.85       27.38      8.63 o
   9   6  15       19.62       13.81      8.75 o
  -9   7  15      259.44      221.79     14.64 o
  -8   7  15       33.71       39.14      8.72 o
  -7   7  15      136.73      123.10     16.99 o
  -6   7  15      427.76      417.97     16.97 o
  -5   7  15      304.82      299.90     13.21 o
  -4   7  15      550.64      547.19     16.40 o
  -3   7  15     1547.93     1511.87     36.28 o
  -2   7  15      586.56      589.70     20.72 o
  -1   7  15      318.34      345.41     17.83 o
   0   7  15       45.21       37.23     10.01 o
   1   7  15      283.27      298.78     18.80 o
   2   7  15      422.03      451.69     23.27 o
   3   7  15     1609.30     1598.88     65.24 o
   4   7  15      588.56      520.06     37.62 o
   5   7  15      711.16      745.26     44.97 o
   6   7  15       49.48       45.55     10.43 o
   7   7  15       40.58       43.41      7.74 o
   8   7  15       30.93       31.88      9.19 o
  -7   8  15       67.83       63.43     11.22 o
  -6   8  15       67.39       48.15     10.17 o
  -5   8  15       33.41       35.05      9.08 o
  -4   8  15       10.39        7.71     15.06 o
  -3   8  15        3.25       11.18      6.79 o
  -2   8  15        5.66        4.24      6.78 o
  -1   8  15        2.25       -1.87      9.67 o
   0   8  15       17.56       31.26      8.64 o
   1   8  15       27.31       39.24     13.97 o
   2   8  15       90.77       92.00     13.84 o
   3   8  15       90.19       77.66     14.75 o
   4   8  15        7.96       25.20     16.41 o
   5   8  15       28.83       -1.11     17.28 o
   6   8  15        4.47       14.78     19.54 o
  -3   9  15        0.55       30.02     18.22 o
  -2   9  15      205.57      210.47     19.97 o
  -1   9  15       94.76       68.91     15.97 o
   0   9  15     1071.89     1088.39     30.67 o
   1   9  15       73.08       80.91     11.16 o
   2   9  15      262.10      277.79     19.97 o
 -12   0  16      351.09      347.29     34.36 o
 -10   0  16      387.12      401.18     18.06 o
  -8   0  16      388.30      411.44     14.44 o
  -6   0  16       80.98       81.00      6.98 o
  -4   0  16      897.87      893.75     18.81 o
  -2   0  16     4014.94     4139.58     74.85 o
   0   0  16      838.90      838.26     27.94 o
   2   0  16      153.32      129.79     11.63 o
   4   0  16      261.18      234.58     15.64 o
   6   0  16      197.61      191.03     13.89 o
   8   0  16        2.35       14.55      8.82 o
  10   0  16       10.29        7.44     10.52 o
  12   0  16       69.76       98.31     26.80 o
 -13   1  16      126.09      106.67     17.87 o
 -12   1  16        2.19       -7.66      9.12 o
 -11   1  16       49.98       51.61      8.31 o
 -10   1  16        0.03       -6.53      7.17 o
  -9   1  16       37.11       23.20      6.40 o
  -8   1  16      695.72      677.01     15.17 o
  -7   1  16       71.69       71.64      6.45 o
  -6   1  16     1797.02     1740.32     24.30 o
  -5   1  16      151.04      145.70      5.76 o
  -4   1  16     1690.47     1634.62     18.83 o
  -3   1  16     1992.95     2013.96     22.77 o
  -2   1  16      820.17      858.91     13.77 o
  -1   1  16     9288.96     9120.57    115.49 o
   0   1  16      146.41      127.84      8.48 o
   1   1  16     2148.02     2058.67     36.68 o
   2   1  16     3771.53     3705.22     51.88 o
   3   1  16     4085.27     3877.71     56.57 o
   4   1  16       32.21       19.75      4.27 o
   5   1  16     3254.87     3031.09     46.02 o
   6   1  16       39.47       42.82      7.25 o
   7   1  16     1231.20     1222.91     23.82 o
   8   1  16      580.76      570.51     16.58 o
   9   1  16     1407.23     1381.95     27.67 o
  10   1  16       86.96       83.78     10.56 o
  11   1  16      380.17      401.02     19.89 o
  12   1  16       41.97       25.93     11.29 o
 -13   2  16      268.04      301.92     22.16 o
 -12   2  16       83.60       66.01      9.87 o
 -11   2  16       81.89       77.51     10.76 o
 -10   2  16      238.71      202.52     11.56 o
  -9   2  16       90.91       76.03      9.46 o
  -8   2  16      183.59      178.18     11.66 o
  -7   2  16      767.57      784.56     19.02 o
  -6   2  16      140.35      128.51      6.18 o
  -5   2  16      760.23      777.42     12.39 o
  -4   2  16     2069.39     2188.65     24.50 o
  -3   2  16      132.32      130.13      5.26 o
  -2   2  16      822.43      855.32     12.54 o
  -1   2  16     1211.14     1222.81     19.04 o
   0   2  16       46.88       44.03      4.91 o
   1   2  16      557.68      525.33     13.42 o
   2   2  16     1329.87     1307.91     18.66 o
   3   2  16      206.90      208.15     12.41 o
   4   2  16      672.41      712.31     13.49 o
   5   2  16     1788.94     1674.69     26.89 o
   6   2  16        0.45        6.13      5.90 o
   7   2  16      210.60      196.86     10.93 o
   8   2  16      136.11      141.09     10.37 o
   9   2  16      509.28      537.26     20.60 o
  10   2  16       37.11       30.19      9.71 o
  11   2  16        6.88       -8.59      8.59 o
  12   2  16      194.57      218.46     17.02 o
 -13   3  16      171.22      212.13     16.43 o
 -12   3  16      296.99      287.04     17.76 o
 -11   3  16       10.28        2.26      8.19 o
 -10   3  16        1.87       -4.02      9.53 o
  -9   3  16       20.50       13.75      7.14 o
  -8   3  16      224.17      219.19     10.05 o
  -7   3  16       15.76       13.27      4.77 o
  -6   3  16      142.78      138.86      7.07 o
  -5   3  16       73.74       73.68      5.36 o
  -4   3  16      593.47      619.83     12.55 o
  -3   3  16      185.42      191.05      5.70 o
  -2   3  16     2630.59     2678.28     30.93 o
  -1   3  16     2664.22     2661.06     36.86 o
   0   3  16     1331.80     1348.83     20.84 o
   1   3  16     1379.40     1349.80     21.41 o
   2   3  16     1810.13     1839.49     24.80 o
   3   3  16     2205.70     2143.46     26.53 o
   4   3  16     1571.29     1643.47     22.32 o
   5   3  16      966.71      985.60     17.53 o
   6   3  16     1439.94     1420.17     25.38 o
   7   3  16      474.85      495.73     18.45 o
   8   3  16      978.19      943.40     26.11 o
   9   3  16      268.35      266.33     15.68 o
  10   3  16      166.59      169.68     12.81 o
  11   3  16        6.43       -6.27      8.87 o
 -12   4  16      150.73      129.30     13.67 o
 -11   4  16      245.75      221.53     14.71 o
 -10   4  16       15.50       10.24      7.71 o
  -9   4  16      519.32      522.68     20.93 o
  -8   4  16        4.61        4.54      6.57 o
  -7   4  16      116.09       97.89      8.42 o
  -6   4  16      427.30      409.38     13.47 o
  -5   4  16      147.18      145.37      6.76 o
  -4   4  16      549.68      524.23     11.49 o
  -3   4  16      288.14      317.97     10.50 o
  -2   4  16      240.74      241.46      9.42 o
  -1   4  16       71.95       78.49      6.34 o
   0   4  16      212.05      210.26      9.91 o
   1   4  16     1170.89     1199.44     19.43 o
   2   4  16      612.10      616.49     12.23 o
   3   4  16      966.93      933.04     16.36 o
   4   4  16       12.86       10.43      4.40 o
   5   4  16       95.35       98.42      7.05 o
   6   4  16      852.69      783.99     22.48 o
   7   4  16        4.01        4.19      6.64 o
   8   4  16        6.16        3.02      7.53 o
   9   4  16       68.34       47.34     10.17 o
  10   4  16      202.13      255.54     16.94 o
  11   4  16        4.25        8.57      9.30 o
 -11   5  16      289.59      262.31     20.74 o
 -10   5  16       45.92       23.40      9.97 o
  -9   5  16      124.04      136.41     13.19 o
  -8   5  16        0.38       -6.27      6.27 o
  -7   5  16      488.92      507.41     15.43 o
  -6   5  16      122.17      135.75      8.07 o
  -5   5  16      507.00      503.21     13.12 o
  -4   5  16      152.85      167.69      7.58 o
  -3   5  16        1.22        7.07      4.04 o
  -2   5  16     1349.38     1409.32     24.17 o
  -1   5  16        0.45        2.06      6.92 o
   0   5  16     2311.68     2288.37     58.56 o
   1   5  16     1051.49     1073.81     35.05 o
   2   5  16     1870.55     1869.05     31.73 o
   3   5  16        8.10       13.82      5.44 o
   4   5  16     1575.23     1613.35     28.94 o
   5   5  16      258.12      275.35     12.94 o
   6   5  16      643.32      671.88     20.80 o
   7   5  16      287.77      270.62     14.67 o
   8   5  16      547.72      523.08     20.48 o
   9   5  16       15.06       15.85      8.82 o
  10   5  16      351.77      391.44     19.91 o
 -10   6  16        0.92       10.76      9.36 o
  -9   6  16      159.90      150.73     13.55 o
  -8   6  16      103.79      114.84     11.75 o
  -7   6  16      152.68      156.28     12.85 o
  -6   6  16        2.99        3.89      5.36 o
  -5   6  16      103.34      102.83      9.01 o
  -4   6  16       88.45       90.91      7.90 o
  -3   6  16      224.78      236.43     10.49 o
  -2   6  16      111.77      107.96      9.51 o
  -1   6  16       15.75       20.48      7.64 o
   0   6  16       26.45       38.69      9.88 o
   1   6  16      135.33      123.59     16.16 o
   2   6  16       51.77       48.58     10.91 o
   3   6  16      160.74      107.29     19.12 o
   4   6  16       53.69       58.44      6.73 o
   5   6  16      178.00      165.48     11.02 o
   6   6  16       44.67       31.16      8.98 o
   7   6  16       64.64       68.24      9.79 o
   8   6  16        0.00       -6.06      7.70 o
   9   6  16        2.30        8.41      8.55 o
  -9   7  16      112.17      112.65     15.03 o
  -8   7  16        1.91        0.31      7.54 o
  -7   7  16        5.27       -5.64      5.64 o
  -6   7  16        8.06       10.21      6.14 o
  -5   7  16      186.90      203.79     11.41 o
  -4   7  16       32.12       30.00      6.75 o
  -3   7  16       21.67       20.97      7.92 o
  -2   7  16      328.54      359.25     16.63 o
  -1   7  16       12.11       15.87      7.65 o
   0   7  16      318.14      288.26     18.56 o
   1   7  16      680.10      678.76     28.82 o
   2   7  16      362.85      348.06     21.43 o
   3   7  16      309.56      370.63     22.41 o
   4   7  16     1646.79     1775.14     73.67 o
   5   7  16       37.94       70.73     20.81 o
   6   7  16      437.06      484.54     32.36 o
   7   7  16      485.72      500.84     17.03 o
  -7   8  16       19.64       37.73     19.57 o
  -6   8  16      253.62      233.97     17.24 o
  -5   8  16        7.65       12.67     13.90 o
  -4   8  16        1.23       22.31     17.04 o
  -3   8  16      101.70      111.12     10.71 o
  -2   8  16       19.78       24.43     12.71 o
  -1   8  16        0.14        1.41      7.43 o
   0   8  16      577.51      577.27     21.78 o
   1   8  16        5.64        2.80      9.68 o
   2   8  16       18.76       17.49     10.98 o
   3   8  16       76.94       91.22     17.25 o
   4   8  16       60.10       46.10     15.28 o
   5   8  16        2.89      -11.26     14.84 o
  -2   9  16       52.60       59.86     19.57 o
  -1   9  16      144.95      118.79     28.77 o
   0   9  16       79.98       98.77     11.86 o
   1   9  16      525.36      577.99     22.61 o
 -13   0  17        8.41      -12.04     15.84 o
 -11   0  17      111.57       82.90     21.83 o
  -9   0  17     1131.93     1108.88     26.09 o
  -7   0  17      337.20      339.21     16.01 o
  -5   0  17      514.21      549.58     17.99 o
  -3   0  17     2892.69     3058.17     45.53 o
  -1   0  17     2881.73     2930.60    117.95 o
   1   0  17       24.61       19.25      7.33 o
   3   0  17     2214.10     2011.46     51.69 o
   5   0  17     5667.90     5487.53    117.63 o
   7   0  17       34.15       17.23      9.02 o
   9   0  17      997.84     1052.09     33.90 o
  11   0  17     1133.96     1224.65     39.86 o
 -13   1  17       25.02       31.10     22.33 o
 -12   1  17      276.67      252.73     39.22 o
 -11   1  17       46.66       56.71     12.04 o
 -10   1  17     1389.34     1417.24     29.17 o
  -9   1  17      133.32      118.65     10.94 o
  -8   1  17      948.05      935.29     21.38 o
  -7   1  17       10.75       14.50      5.08 o
  -6   1  17      133.86      127.05      6.99 o
  -5   1  17       17.94       14.89      3.76 o
  -4   1  17     1742.45     1728.54     21.08 o
  -3   1  17      204.19      198.45      7.68 o
  -2   1  17        1.48        3.12      2.71 o
  -1   1  17       75.32       94.73     13.13 o
   0   1  17      888.71      888.39     20.82 o
   1   1  17      129.93      124.83      9.08 o
   2   1  17        0.97        8.18      5.78 o
   3   1  17     1218.75     1156.18     21.12 o
   4   1  17      236.53      262.96     12.19 o
   5   1  17      427.64      390.53     13.72 o
   6   1  17     1520.17     1435.52     28.16 o
   7   1  17      216.23      227.48     11.04 o
   8   1  17      546.99      516.42     16.33 o
   9   1  17       28.48       27.65      7.76 o
  10   1  17      537.31      562.75     22.55 o
  11   1  17      104.06       94.38     13.06 o
  12   1  17      401.42      394.92     21.21 o
 -13   2  17       14.73       19.75     17.55 o
 -12   2  17       38.39       26.23      8.54 o
 -11   2  17       47.48       38.63      9.60 o
 -10   2  17       86.17       99.26     11.03 o
  -9   2  17       82.55       80.29      9.75 o
  -8   2  17      105.21       99.12      9.75 o
  -7   2  17       15.11        8.75      6.55 o
  -6   2  17      503.74      531.97     15.35 o
  -5   2  17      945.59      934.97     15.72 o
  -4   2  17      990.01     1014.09     15.32 o
  -3   2  17       59.68       61.32      4.08 o
  -2   2  17      245.87      263.88      6.70 o
  -1   2  17       81.85       83.52      7.91 o
   0   2  17      234.72      205.45      8.82 o
   1   2  17     1140.38     1136.44     24.71 o
   2   2  17       61.51       58.68      5.95 o
   3   2  17      436.54      453.25     10.15 o
   4   2  17      179.54      185.93      7.03 o
   5   2  17     1774.33     1704.81     27.62 o
   6   2  17     1269.33     1239.52     25.58 o
   7   2  17     1879.58     1796.79     33.73 o
   8   2  17      574.66      578.20     18.63 o
   9   2  17      658.28      703.34     23.88 o
  10   2  17       92.40      107.83     13.16 o
  11   2  17       11.59       12.29     10.03 o
 -13   3  17      684.08      704.07     46.76 o
 -12   3  17      293.71      342.63     21.57 o
 -11   3  17       82.66       82.40     11.15 o
 -10   3  17        1.75        6.26      7.40 o
  -9   3  17      175.11      157.99     11.97 o
  -8   3  17      310.73      325.54     12.16 o
  -7   3  17     1939.60     1878.93     33.44 o
  -6   3  17     1412.26     1370.81     23.23 o
  -5   3  17      802.74      797.35     15.31 o
  -4   3  17        1.15        3.83      3.19 o
  -3   3  17        9.82       11.77      4.39 o
  -2   3  17       16.43       20.45      4.35 o
  -1   3  17      577.46      554.20     14.56 o
   0   3  17       52.45       55.27      4.62 o
   1   3  17       32.43       31.67      4.37 o
   2   3  17     1820.30     1760.93     29.55 o
   3   3  17     2924.60     2861.89     42.18 o
   4   3  17      170.67      169.61      6.67 o
   5   3  17        2.48        2.09      4.22 o
   6   3  17        1.66        4.66      5.94 o
   7   3  17      723.92      686.12     21.58 o
   8   3  17      371.47      335.06     16.69 o
   9   3  17      650.01      656.57     23.00 o
  10   3  17       65.20       77.09     12.06 o
  11   3  17       17.14       11.83     11.29 o
 -12   4  17       16.95       29.42     12.59 o
 -11   4  17       79.83       65.24     11.19 o
 -10   4  17      180.83      188.73     13.30 o
  -9   4  17        0.57       12.41      7.57 o
  -8   4  17        1.49        0.81      6.77 o
  -7   4  17      159.06      156.88      9.67 o
  -6   4  17      345.02      394.15     13.50 o
  -5   4  17       94.02       98.34      6.20 o
  -4   4  17      172.01      188.05      7.44 o
  -3   4  17      271.80      273.50      9.00 o
  -2   4  17        3.65        6.54      4.38 o
  -1   4  17       24.79       16.67      3.36 o
   0   4  17     2661.00     2635.55     38.86 o
   1   4  17      118.13      127.46      6.31 o
   2   4  17     2381.35     2417.26     41.44 o
   3   4  17       13.94       18.66      4.36 o
   4   4  17       12.51       13.27      4.69 o
   5   4  17      131.01      114.80     10.94 o
   6   4  17      646.86      623.11     20.21 o
   7   4  17      359.13      313.96     15.56 o
   8   4  17     1036.56     1109.05     29.97 o
   9   4  17       96.70       89.80     14.79 o
  10   4  17      333.07      368.42     19.77 o
 -11   5  17      534.42      515.59     43.36 o
 -10   5  17        4.61       -3.68      8.86 o
  -9   5  17      740.16      706.36     26.19 o
  -8   5  17        0.30        8.55      7.61 o
  -7   5  17      216.44      226.73     10.93 o
  -6   5  17      148.88      151.77      8.74 o
  -5   5  17      243.99      256.86     10.61 o
  -4   5  17        2.79        1.12      4.20 o
  -3   5  17       37.23       52.81      5.47 o
  -2   5  17       36.71       28.29      5.95 o
  -1   5  17      879.29      885.59     38.61 o
   0   5  17       80.60       92.80     12.46 o
   1   5  17      198.86      200.76     22.25 o
   2   5  17      109.86      129.35      8.07 o
   3   5  17      318.33      310.71     32.69 o
   4   5  17       89.70       82.55      8.45 o
   5   5  17      885.89      930.86     31.97 o
   6   5  17        2.06        1.82      6.30 o
   7   5  17      625.30      634.67     21.46 o
   8   5  17        8.21       22.68      8.83 o
   9   5  17      118.77      117.16     13.08 o
 -10   6  17        4.34       -3.70      9.24 o
  -9   6  17       24.92       27.17      9.76 o
  -8   6  17      242.50      226.30     15.09 o
  -7   6  17      531.42      481.47     18.31 o
  -6   6  17       75.86       68.64      7.85 o
  -5   6  17       23.74       28.52      7.11 o
  -4   6  17       47.86       50.56      6.76 o
  -3   6  17      166.17      169.22     11.23 o
  -2   6  17     1159.98     1208.72     28.54 o
  -1   6  17       57.95       65.96      9.96 o
   0   6  17       58.21       63.45     11.47 o
   1   6  17       95.33       94.00     12.93 o
   2   6  17      176.43      188.62     26.03 o
   3   6  17      220.94      179.39     23.37 o
   4   6  17     2625.02     2621.51     68.06 o
   5   6  17       40.04       32.86      7.22 o
   6   6  17      451.07      434.67     17.07 o
   7   6  17       10.08        0.73      7.21 o
   8   6  17        2.21       -7.19      7.19 o
  -8   7  17      129.34      133.07     12.03 o
  -7   7  17       25.16       24.28     10.98 o
  -6   7  17        1.25       -5.55      5.55 o
  -5   7  17       19.75       25.59      6.87 o
  -4   7  17      141.11      150.65     10.74 o
  -3   7  17      207.71      222.19     14.03 o
  -2   7  17        0.18       -6.75      6.75 o
  -1   7  17      166.49      190.48     13.47 o
   0   7  17       24.92       37.75     11.11 o
   1   7  17      131.44      126.46     14.85 o
   2   7  17        8.32       12.47      9.86 o
   3   7  17       18.05        4.38      9.99 o
   4   7  17       79.09      105.51     22.07 o
   5   7  17      344.49      389.51     35.14 o
   6   7  17      196.46      187.73     20.06 o
   7   7  17       17.75       16.28      9.61 o
  -6   8  17       32.03       42.75     10.47 o
  -5   8  17       62.65       62.37     11.26 o
  -4   8  17        2.14        0.27     15.27 o
  -3   8  17       19.97       14.77     14.39 o
  -2   8  17        9.28       -4.03      7.16 o
  -1   8  17      121.45      144.30     12.70 o
   0   8  17       71.50       74.22     11.00 o
   1   8  17      343.29      352.82     22.39 o
   2   8  17       87.16      120.17     16.85 o
   3   8  17      367.86      364.22     23.26 o
   4   8  17      124.45      130.25     16.89 o
   5   8  17      159.32      187.00     27.82 o
 -12   0  18        7.30       14.57     16.71 o
 -10   0  18      154.01      199.47     26.32 o
  -8   0  18      363.41      366.58     17.91 o
  -6   0  18       99.21       98.72     12.27 o
  -4   0  18       23.20       15.97      5.33 o
  -2   0  18      201.66      174.30     11.33 o
   0   0  18       55.07       52.54      9.17 o
   2   0  18      851.22      780.42     55.94 o
   4   0  18     2129.86     2114.29     41.97 o
   6   0  18     1743.96     1654.00     41.09 o
   8   0  18     1713.29     1764.89     45.44 o
  10   0  18     1969.01     1995.85     52.31 o
 -13   1  18      322.79      334.87     29.66 o
 -12   1  18      284.35      267.58     23.17 o
 -11   1  18      247.56      217.61     20.22 o
 -10   1  18      139.59      130.24     11.90 o
  -9   1  18     2002.19     1961.23     40.20 o
  -8   1  18       30.38       26.71      7.72 o
  -7   1  18     1968.00     1932.15     33.49 o
  -6   1  18     1298.07     1296.47     23.07 o
  -5   1  18     1741.07     1745.38     25.80 o
  -4   1  18      936.63      948.12     15.34 o
  -3   1  18     4619.23     4691.09     48.70 o
  -2   1  18      134.02      132.58      5.27 o
  -1   1  18       78.19       83.47      7.41 o
   0   1  18     1693.95     1674.66     32.45 o
   1   1  18       38.37       35.43      6.12 o
   2   1  18        0.72       -1.86      4.19 o
   3   1  18       55.42       52.50      5.28 o
   4   1  18     1063.63     1024.82     21.30 o
   5   1  18       20.67        9.61      6.18 o
   6   1  18      175.31      184.03     10.75 o
   7   1  18       98.25      106.74     10.24 o
   8   1  18       58.60       51.43      8.31 o
   9   1  18        6.46       -6.60      6.60 o
  10   1  18      364.90      374.17     19.40 o
  11   1  18        5.20        4.57     10.12 o
 -13   2  18      358.52      365.21     37.70 o
 -12   2  18        0.52       -5.62      8.55 o
 -11   2  18       48.77       41.82      9.97 o
 -10   2  18      113.48       93.90     10.95 o
  -9   2  18        4.64        5.96      7.25 o
  -8   2  18       92.43       77.23      9.57 o
  -7   2  18      263.65      278.35     13.71 o
  -6   2  18      107.80      105.12      9.71 o
  -5   2  18       68.41       70.55      6.51 o
  -4   2  18     1153.04     1189.09     17.61 o
  -3   2  18       55.65       66.38      4.02 o
  -2   2  18      407.26      432.65      9.66 o
  -1   2  18     2180.69     2128.63     37.68 o
   0   2  18      400.68      384.06     12.21 o
   1   2  18       21.48       12.44      6.21 o
   2   2  18      223.83      208.26     10.53 o
   3   2  18     2208.52     2226.74     37.03 o
   4   2  18      304.00      326.77      9.04 o
   5   2  18        5.88       -3.78      5.47 o
   6   2  18     2204.23     2100.20     41.38 o
   7   2  18      912.29      868.17     23.42 o
   8   2  18      692.47      679.14     25.41 o
   9   2  18      630.59      613.94     30.35 o
  10   2  18      249.30      266.89     20.52 o
  11   2  18       49.10       57.07     12.20 o
 -12   3  18      141.52      129.05     13.82 o
 -11   3  18       61.67       39.98     10.12 o
 -10   3  18      392.48      400.70     18.00 o
  -9   3  18      269.58      291.91     14.86 o
  -8   3  18      648.59      657.47     21.39 o
  -7   3  18      637.94      630.35     21.49 o
  -6   3  18     1169.65     1227.59     22.03 o
  -5   3  18      951.76      971.92     18.69 o
  -4   3  18     1794.01     1819.40     23.12 o
  -3   3  18      448.02      464.22     10.27 o
  -2   3  18      471.50      468.31     11.41 o
  -1   3  18       61.10       57.58      5.24 o
   0   3  18      956.47      961.77     18.54 o
   1   3  18        4.39        0.50      4.71 o
   2   3  18       18.67       24.53      5.86 o
   3   3  18       32.98       29.36      4.03 o
   4   3  18       24.74       23.18      4.83 o
   5   3  18       25.67       22.63      6.94 o
   6   3  18       10.96        7.53      7.14 o
   7   3  18       39.50       57.91      9.54 o
   8   3  18      166.59      198.08     13.96 o
   9   3  18       85.91       89.91     13.99 o
  10   3  18        1.73        2.01      9.13 o
  11   3  18       17.10       -9.49      9.49 o
 -12   4  18       20.30       28.72     11.60 o
 -11   4  18      103.92      105.60     15.13 o
 -10   4  18      104.62       92.57     11.36 o
  -9   4  18       77.43       61.80      9.88 o
  -8   4  18      130.45      153.64     11.99 o
  -7   4  18        8.33       12.54      7.22 o
  -6   4  18        0.14        0.19      5.37 o
  -5   4  18      196.08      179.28      8.17 o
  -4   4  18      293.46      291.69      9.15 o
  -3   4  18      311.69      302.67      9.55 o
  -2   4  18       17.56       18.58      5.07 o
  -1   4  18       70.87       68.55      4.84 o
   0   4  18       85.80       92.61      6.33 o
   1   4  18      136.07      128.71      6.59 o
   2   4  18     1302.77     1278.16     26.53 o
   3   4  18      223.53      214.44     10.93 o
   4   4  18       23.57       29.19      6.78 o
   5   4  18      875.60      831.95     23.07 o
   6   4  18       99.45      104.69     10.55 o
   7   4  18     1031.83      979.05     41.84 o
   8   4  18      596.86      631.47     24.87 o
   9   4  18      458.73      448.00     21.28 o
  10   4  18        9.74        4.72      9.93 o
 -11   5  18      139.20      117.39     14.51 o
 -10   5  18      603.57      541.39     24.15 o
  -9   5  18      134.75      140.69     13.95 o
  -8   5  18     1393.27     1365.61     37.05 o
  -7   5  18       61.88       60.84      9.02 o
  -6   5  18      607.57      610.30     19.21 o
  -5   5  18      445.54      484.56     13.83 o
  -4   5  18      902.27      894.60     28.83 o
  -3   5  18      414.57      428.65     12.91 o
  -2   5  18      319.87      373.22     17.41 o
  -1   5  18       98.15      122.49     11.17 o
   0   5  18      448.85      497.64     24.00 o
   1   5  18      329.19      347.22     21.28 o
   2   5  18      402.26      415.57     11.55 o
   3   5  18      139.83      132.29     10.16 o
   4   5  18        2.33       -4.66      5.56 o
   5   5  18       25.11       36.18      7.79 o
   6   5  18       51.82       34.80      8.17 o
   7   5  18      126.41      145.79     22.90 o
   8   5  18       54.83       50.29     10.10 o
   9   5  18      484.96      528.35     23.77 o
 -10   6  18       41.72       30.77     10.61 o
  -9   6  18       81.23       64.94     11.35 o
  -8   6  18        4.01       -2.37      7.91 o
  -7   6  18      172.30      150.17     21.41 o
  -6   6  18       31.61       27.46      7.51 o
  -5   6  18      150.31      156.63     11.34 o
  -4   6  18       49.83       49.00      7.49 o
  -3   6  18       15.12       23.98      7.53 o
  -2   6  18       14.33       30.18      7.80 o
  -1   6  18       34.70       41.61      9.21 o
   0   6  18      157.67      149.03     23.52 o
   1   6  18       25.50       37.49     11.14 o
   2   6  18      125.77      119.90     22.86 o
   3   6  18      261.94      272.75     27.34 o
   4   6  18       96.15      125.06     23.01 o
   5   6  18      589.99      593.33     21.04 o
   6   6  18      154.54      157.90     11.79 o
   7   6  18      248.87      246.40     14.50 o
   8   6  18        3.41       -2.34      7.63 o
  -8   7  18      357.16      368.85     51.53 o
  -7   7  18      180.82      180.15     19.89 o
  -6   7  18       44.14       24.08      9.72 o
  -5   7  18      567.78      583.35     20.22 o
  -4   7  18      264.08      294.95     18.77 o
  -3   7  18       32.21       35.39     10.39 o
  -2   7  18      350.97      361.80     25.73 o
  -1   7  18      151.23      142.30     20.74 o
   0   7  18        7.37        2.52      9.89 o
   1   7  18      363.46      385.38     23.13 o
   2   7  18        0.96        5.52      9.83 o
   3   7  18        0.38        4.10     10.08 o
   4   7  18       27.59       23.04     17.83 o
   5   7  18       12.29       19.27     17.52 o
   6   7  18       16.98       18.25     19.27 o
  -6   8  18       41.62       56.28     21.74 o
  -5   8  18       17.12      -15.60     15.60 o
  -4   8  18       46.17       10.63     18.64 o
  -3   8  18      155.04      178.93     34.10 o
  -2   8  18       11.17       20.06     12.66 o
  -1   8  18       36.31       54.47     11.99 o
   0   8  18       15.02       19.96     12.09 o
   1   8  18        5.72        6.61     10.70 o
   2   8  18      289.22      313.75     32.78 o
   3   8  18       16.50       25.69     11.96 o
   4   8  18       44.16       49.95     14.08 o
 -13   0  19        5.96       14.60     19.45 o
 -11   0  19        9.41       -8.94     14.21 o
  -9   0  19     3135.01     3186.00     79.08 o
  -7   0  19     1516.64     1483.01     36.91 o
  -5   0  19      314.64      306.96     20.66 o
  -3   0  19     9486.51     9574.55    138.06 o
  -1   0  19     2548.99     2611.65    101.06 o
   1   0  19       81.54       79.35     21.46 o
   3   0  19     1593.71     1431.22     74.49 o
   5   0  19      228.78      243.09     18.60 o
   7   0  19     1476.69     1366.88     42.02 o
   9   0  19      127.75       99.46     14.31 o
  11   0  19      227.07      237.53     31.15 o
 -13   1  19        3.81       25.08     13.71 o
 -12   1  19       72.59       62.48     23.58 o
 -11   1  19       12.66        0.02     10.63 o
 -10   1  19       37.03       38.92     10.94 o
  -9   1  19       57.39       56.09     10.05 o
  -8   1  19      941.50      988.51     26.25 o
  -7   1  19      257.44      235.50     11.35 o
  -6   1  19     1150.99     1176.23     24.29 o
  -5   1  19      308.87      325.85     11.27 o
  -4   1  19      894.71      919.18     16.29 o
  -3   1  19       89.55       89.59      6.20 o
  -2   1  19     2139.14     2181.01     37.63 o
  -1   1  19      365.59      400.89     18.35 o
   0   1  19     1209.46     1207.50     26.45 o
   1   1  19      229.10      208.43     10.70 o
   2   1  19       33.41       33.66      5.76 o
   3   1  19       17.46        7.97      5.85 o
   4   1  19     1692.21     1593.19     32.65 o
   5   1  19      452.57      418.90     18.33 o
   6   1  19     1035.12     1021.20     23.90 o
   7   1  19      277.84      278.72     12.35 o
   8   1  19        3.00        5.76      6.68 o
   9   1  19        1.20       -3.05      7.02 o
  10   1  19      421.12      415.16     20.45 o
  11   1  19       18.59       39.57     14.38 o
 -12   2  19      104.49       83.28     22.68 o
 -11   2  19       56.24       44.65     10.42 o
 -10   2  19       77.62       75.52     10.83 o
  -9   2  19        9.11        1.70      7.25 o
  -8   2  19      296.81      290.55     14.74 o
  -7   2  19      976.73     1003.57     26.11 o
  -6   2  19      797.23      778.11     22.33 o
  -5   2  19     2591.71     2595.15     41.99 o
  -4   2  19      740.00      764.10     16.78 o
  -3   2  19     1342.44     1354.66     17.62 o
  -2   2  19      410.02      412.71     10.03 o
  -1   2  19      416.01      458.47     14.21 o
   0   2  19     1269.82     1254.90     25.25 o
   1   2  19     1390.53     1305.18     32.72 o
   2   2  19      220.42      228.87     16.94 o
   3   2  19      228.57      216.22      8.85 o
   4   2  19       10.75        7.56      5.84 o
   5   2  19       10.07        6.79      6.25 o
   6   2  19       18.47       23.78      7.31 o
   7   2  19        1.27       -4.85      6.45 o
   8   2  19       55.28       56.37     10.28 o
   9   2  19      412.87      402.48     19.24 o
  10   2  19      122.42      156.20     17.14 o
  11   2  19      195.08      240.53     17.53 o
 -12   3  19        7.86       -1.84      9.19 o
 -11   3  19      246.17      262.84     27.07 o
 -10   3  19      235.03      236.08     14.84 o
  -9   3  19      187.00      190.05     13.09 o
  -8   3  19        4.30       15.77      7.54 o
  -7   3  19        1.91        1.29      6.65 o
  -6   3  19      513.90      519.69     15.04 o
  -5   3  19     1827.44     1782.94     28.45 o
  -4   3  19     1197.29     1271.74     19.24 o
  -3   3  19     1222.49     1266.23     18.79 o
  -2   3  19       17.03       17.88      3.96 o
  -1   3  19       14.40       20.27      5.67 o
   0   3  19      234.65      213.25     10.81 o
   1   3  19      948.21      938.08     19.58 o
   2   3  19     1014.63      938.54     22.28 o
   3   3  19      432.56      460.09     12.73 o
   4   3  19       72.07       64.01      6.52 o
   5   3  19        6.81        7.05      5.87 o
   6   3  19        7.05       -5.08      6.88 o
   7   3  19      496.71      482.44     19.42 o
   8   3  19      540.19      536.79     24.66 o
   9   3  19      561.75      621.82     27.47 o
  10   3  19        2.04        9.08      9.73 o
 -11   4  19       46.89       57.32     10.89 o
 -10   4  19      200.88      205.05     18.44 o
  -9   4  19       12.34        0.30      9.17 o
  -8   4  19      427.85      426.09     22.63 o
  -7   4  19      231.10      229.03     16.70 o
  -6   4  19     1532.34     1539.52     30.27 o
  -5   4  19      150.63      153.68      8.88 o
  -4   4  19     1113.09     1126.68     23.57 o
  -3   4  19        0.32        2.25      4.59 o
  -2   4  19       18.03       14.59      5.27 o
  -1   4  19      211.31      228.69      8.28 o
   0   4  19     1539.24     1536.55     30.22 o
   1   4  19      273.57      277.39     14.24 o
   2   4  19      449.12      488.48     14.19 o
   3   4  19       17.99        9.32      6.85 o
   4   4  19       72.62       50.11      7.64 o
   5   4  19       99.75      109.21     10.31 o
   6   4  19       17.20       14.21      7.58 o
   7   4  19       10.86        3.42      8.02 o
   8   4  19      152.79      142.50     13.13 o
   9   4  19      142.80      150.67     18.33 o
  10   4  19      467.88      448.28     21.78 o
 -11   5  19        1.02      -20.93     20.93 o
 -10   5  19        8.34        7.82      9.33 o
  -9   5  19      357.70      339.42     19.34 o
  -8   5  19      325.05      348.00     19.07 o
  -7   5  19      792.99      831.73     27.40 o
  -6   5  19        0.24        4.60      6.03 o
  -5   5  19      367.55      373.26     13.67 o
  -4   5  19       29.76       41.24      7.21 o
  -3   5  19      852.70      867.69     23.71 o
  -2   5  19       68.89       93.08     12.45 o
  -1   5  19     1619.95     1661.71     40.28 o
   0   5  19        8.58       11.31      9.55 o
   1   5  19      868.36      893.25     33.57 o
   2   5  19      125.09      116.50      9.63 o
   3   5  19      120.14      130.63     12.86 o
   4   5  19        0.70        3.58      6.63 o
   5   5  19      393.43      409.68     20.00 o
   6   5  19        5.08       -3.20      6.89 o
   7   5  19       29.92       29.58      9.79 o
   8   5  19        2.19       -1.14      8.79 o
   9   5  19      140.34      148.30     16.08 o
  -9   6  19       56.01       54.25     10.94 o
  -8   6  19      570.83      566.09     23.49 o
  -7   6  19        0.42       -5.91      7.71 o
  -6   6  19        4.97        0.30      8.44 o
  -5   6  19       82.12       84.22      9.64 o
  -4   6  19      957.69      970.64     27.75 o
  -3   6  19      266.27      286.46     20.53 o
  -2   6  19     1630.89     1692.70     39.61 o
  -1   6  19      116.99      111.88     14.11 o
   0   6  19        5.44        7.99      9.63 o
   1   6  19       18.97       18.57     10.42 o
   2   6  19      258.08      246.93     29.35 o
   3   6  19      104.52      116.78     17.16 o
   4   6  19      309.05      333.49     32.31 o
   5   6  19       59.24       55.09     19.15 o
   6   6  19      168.68      168.05     13.78 o
   7   6  19       70.10      102.48     11.16 o
  -8   7  19       45.71       33.84     10.72 o
  -7   7  19      358.70      399.92     21.98 o
  -6   7  19       77.72       87.00     12.58 o
  -5   7  19      120.66      107.95     13.19 o
  -4   7  19       44.88       22.50     19.51 o
  -3   7  19      133.21      131.07     14.20 o
  -2   7  19      102.65      123.70     15.96 o
  -1   7  19      374.42      395.06     26.44 o
   0   7  19      228.55      236.05     18.90 o
   1   7  19        1.74       -1.52      9.97 o
   2   7  19       97.12      138.13     16.75 o
   3   7  19       10.76       10.10     10.56 o
   4   7  19       73.04       65.25     21.29 o
   5   7  19      241.00      253.32     31.77 o
   6   7  19      186.36      227.02     31.05 o
  -5   8  19       71.11      115.30     25.96 o
  -4   8  19       41.32       41.53     10.80 o
  -3   8  19        9.92       10.00      9.43 o
  -2   8  19      243.21      244.44     27.45 o
  -1   8  19      220.35      205.32     24.26 o
   0   8  19      132.41      153.69     15.95 o
   1   8  19       89.29      106.05     20.57 o
   2   8  19       33.95       79.01     19.81 o
   3   8  19       21.74        5.12     16.59 o
 -12   0  20        3.81       30.80     19.30 o
 -10   0  20      225.15      210.86     28.58 o
  -8   0  20     1510.83     1572.96     70.23 o
  -6   0  20      628.20      640.22     27.84 o
  -4   0  20     4119.55     4258.24     79.06 o
  -2   0  20     2686.41     2689.41    104.91 o
   0   0  20     3560.72     3636.66    208.66 o
   2   0  20     3616.18     3449.13    114.26 o
   4   0  20     2508.28     2338.37     61.36 o
   6   0  20      310.38      284.94     17.34 o
   8   0  20       12.29       16.43     10.22 o
  10   0  20      135.87      158.97     17.67 o
 -12   1  20      195.67      177.69     20.79 o
 -11   1  20       23.85       28.12     12.84 o
 -10   1  20       10.25       16.54      8.76 o
  -9   1  20      113.15      106.98     11.59 o
  -8   1  20       39.56       32.53      8.56 o
  -7   1  20        0.68       -4.04      6.23 o
  -6   1  20      265.44      276.65     12.04 o
  -5   1  20      175.04      184.91      9.17 o
  -4   1  20       60.24       61.21      6.50 o
  -3   1  20      463.08      459.48     11.44 o
  -2   1  20        8.04        9.70      4.05 o
  -1   1  20      564.71      607.44     20.55 o
   0   1  20     1299.98     1255.39     53.15 o
   1   1  20      175.55      150.47     18.69 o
   2   1  20      978.56      990.75     28.17 o
   3   1  20      318.39      268.98     12.72 o
   4   1  20     1786.92     1633.70     33.82 o
   5   1  20      753.45      739.34     19.73 o
   6   1  20      105.97      120.95     10.07 o
   7   1  20      250.74      235.66     12.04 o
   8   1  20       10.33        8.53      7.16 o
   9   1  20       91.23       89.23     10.30 o
  10   1  20      202.14      193.51     15.70 o
  11   1  20      151.55      152.39     16.25 o
 -12   2  20        0.62        6.81     10.97 o
 -11   2  20      252.51      285.02     16.84 o
 -10   2  20       19.27       18.55      8.89 o
  -9   2  20      178.35      185.87     13.68 o
  -8   2  20      652.04      663.58     22.28 o
  -7   2  20        3.24       -0.64      6.73 o
  -6   2  20      846.30      937.29     25.13 o
  -5   2  20     2913.03     2885.59     51.40 o
  -4   2  20     1116.16     1137.29     23.74 o
  -3   2  20      955.37      949.27     16.44 o
  -2   2  20     1408.89     1460.19     27.13 o
  -1   2  20       93.40       93.18     10.16 o
   0   2  20     1900.95     1928.81     35.12 o
   1   2  20     1391.14     1407.38     35.12 o
   2   2  20      171.63      179.77     12.88 o
   3   2  20      189.00      167.01      9.60 o
   4   2  20     1491.61     1408.50     40.32 o
   5   2  20       67.43       84.98      8.70 o
   6   2  20      703.63      679.25     19.53 o
   7   2  20      675.92      679.73     20.48 o
   8   2  20      189.99      206.57     14.56 o
   9   2  20      121.96      146.13     13.59 o
  10   2  20        0.53        5.38      9.83 o
 -12   3  20       36.72       48.78     11.59 o
 -11   3  20        7.95       12.09      8.95 o
 -10   3  20       20.04       19.11     10.44 o
  -9   3  20        1.54        5.50      7.77 o
  -8   3  20        1.06        3.58      7.17 o
  -7   3  20       65.18       64.35     11.81 o
  -6   3  20       44.48       32.89      8.03 o
  -5   3  20      286.31      265.49     12.07 o
  -4   3  20        5.95        6.25      5.04 o
  -3   3  20       43.13       59.60      7.62 o
  -2   3  20        2.70       -2.20      5.17 o
  -1   3  20        8.46        3.29      5.33 o
   0   3  20       27.34       20.99      6.36 o
   1   3  20      230.98      221.19     11.79 o
   2   3  20      537.28      500.29     14.84 o
   3   3  20       45.28       50.97      6.74 o
   4   3  20       79.73       69.76      6.97 o
   5   3  20        0.56       -4.85      5.60 o
   6   3  20      154.26      166.08     16.80 o
   7   3  20      126.86      104.55     13.86 o
   8   3  20      201.24      190.44     17.36 o
   9   3  20        3.08        8.26      8.99 o
  10   3  20       38.65       32.63     12.34 o
 -11   4  20        3.54        4.24      9.18 o
 -10   4  20       65.53       61.37     10.91 o
  -9   4  20      375.98      380.34     24.78 o
  -8   4  20      120.47      125.09     11.64 o
  -7   4  20      622.78      619.00     21.03 o
  -6   4  20      332.96      315.27     13.56 o
  -5   4  20      866.91      878.08     24.69 o
  -4   4  20     1148.02     1124.52     23.84 o
  -3   4  20     1153.46     1165.35     27.01 o
  -2   4  20      106.05       97.83      5.57 o
  -1   4  20     2761.74     2818.29     41.52 o
   0   4  20      407.35      388.70     14.63 o
   1   4  20     2611.50     2544.92     45.77 o
   2   4  20     1032.87     1016.18     28.52 o
   3   4  20      608.13      572.32     20.44 o
   4   4  20        0.16       -5.53      5.53 o
   5   4  20      704.65      715.77     21.80 o
   6   4  20        1.07        0.30      7.08 o
   7   4  20       17.36        9.82      8.03 o
   8   4  20       42.46       27.06      9.78 o
   9   4  20       19.12       23.34     11.95 o
 -10   5  20       77.99       68.85     12.65 o
  -9   5  20      202.82      227.17     22.43 o
  -8   5  20        1.02       -0.24      8.99 o
  -7   5  20       87.49      100.95     12.40 o
  -6   5  20        8.96        2.69      7.16 o
  -5   5  20       11.86       17.00      8.34 o
  -4   5  20        6.78        2.78     10.73 o
  -3   5  20      926.38      941.34     30.60 o
  -2   5  20       65.65       62.18     12.06 o
  -1   5  20       10.46        4.04      8.93 o
   0   5  20      410.81      461.94     24.89 o
   1   5  20      463.81      428.34     33.37 o
   2   5  20       22.08       26.87      7.36 o
   3   5  20      166.51      155.44     14.00 o
   4   5  20       19.91       19.21     14.74 o
   5   5  20       87.07       91.16      9.99 o
   6   5  20       91.01      101.46     10.82 o
   7   5  20       84.04       85.42     14.19 o
   8   5  20       50.56       55.48     10.59 o
  -9   6  20       94.28       94.57     21.14 o
  -8   6  20      135.56      142.04     13.96 o
  -7   6  20       81.42       59.88     12.68 o
  -6   6  20      236.92      227.98     18.10 o
  -5   6  20      311.71      336.27     25.34 o
  -4   6  20       61.11       64.30     12.29 o
  -3   6  20     1811.67     1909.79     45.59 o
  -2   6  20      185.18      196.58     18.60 o
  -1   6  20     1097.15     1123.03     51.12 o
   0   6  20      169.05      189.34     22.22 o
   1   6  20     1089.09     1157.49     41.45 o
   2   6  20      104.80      116.94     16.05 o
   3   6  20      889.49      917.80     51.54 o
   4   6  20      169.76      149.15     25.45 o
   5   6  20      357.64      387.02     21.02 o
   6   6  20       31.27       56.47     10.81 o
   7   6  20       14.30        6.47      9.43 o
  -7   7  20       33.66       42.74     11.17 o
  -6   7  20      174.28      169.02     15.84 o
  -5   7  20       37.04       43.90     11.32 o
  -4   7  20       60.95       41.35     11.36 o
  -3   7  20       68.71       65.66     12.41 o
  -2   7  20       23.42       25.19     10.80 o
  -1   7  20        2.96       -4.04     10.58 o
   0   7  20      122.73      154.96     21.53 o
   1   7  20        8.62       13.73     14.90 o
   2   7  20       21.18       41.58     18.22 o
   3   7  20      115.00      103.77     22.22 o
   4   7  20        6.20       -0.93     17.55 o
   5   7  20       30.41       62.51     21.95 o
  -4   8  20      389.53      394.15     22.14 o
  -3   8  20      159.45      150.98     15.51 o
  -2   8  20      177.08      187.83     17.06 o
  -1   8  20      597.06      594.75     28.44 o
   0   8  20      409.27      398.58     60.77 o
   1   8  20      143.06      111.81     21.83 o
   2   8  20      382.92      423.87     35.17 o
 -11   0  21      103.98      102.02     24.18 o
  -9   0  21      514.50      495.62     39.36 o
  -7   0  21      121.57      143.20     13.17 o
  -5   0  21      228.16      254.99     15.20 o
  -3   0  21       50.73       32.28      8.68 o
  -1   0  21     4003.96     3913.89    126.72 o
   1   0  21     6289.27     5975.12    180.79 o
   3   0  21     1122.07     1039.06     36.05 o
   5   0  21     5995.29     5676.10    276.75 o
   7   0  21     1736.41     1637.79     44.07 o
   9   0  21       50.36       47.03     13.00 o
 -12   1  21       81.93       67.61     16.53 o
 -11   1  21       13.44        5.77     11.97 o
 -10   1  21       90.38       89.86     26.50 o
  -9   1  21      155.29      158.71     14.03 o
  -8   1  21     1493.81     1566.47     73.52 o
  -7   1  21      158.51      154.10     11.63 o
  -6   1  21       85.43      100.89      8.75 o
  -5   1  21        7.90        3.22      5.08 o
  -4   1  21      107.62      122.73      8.22 o
  -3   1  21       16.36       14.43      4.64 o
  -2   1  21      875.26      888.44     22.37 o
  -1   1  21      951.81      973.40     73.40 o
   0   1  21        2.27       14.88      9.00 o
   1   1  21      155.05      166.06     15.11 o
   2   1  21      111.60      138.66     14.56 o
   3   1  21      125.03      119.80      9.99 o
   4   1  21      444.61      434.71     16.68 o
   5   1  21      177.41      186.18     11.24 o
   6   1  21      160.81      172.83     11.40 o
   7   1  21      119.76      136.46     10.60 o
   8   1  21        0.19        3.65      7.25 o
   9   1  21        2.05        6.73      7.69 o
  10   1  21       32.07       40.93     11.41 o
 -12   2  21       61.21       60.88     15.79 o
 -11   2  21       98.06      117.58     13.44 o
 -10   2  21       29.55       36.46      9.78 o
  -9   2  21        0.89       -7.13      7.13 o
  -8   2  21       30.50       17.69      8.17 o
  -7   2  21        0.72        0.75      6.99 o
  -6   2  21        3.08        9.68      7.48 o
  -5   2  21      236.63      219.69     12.91 o
  -4   2  21     1059.50     1125.84     29.10 o
  -3   2  21     1839.64     1838.61     46.66 o
  -2   2  21      131.19      123.26      8.35 o
  -1   2  21      983.58     1001.07     34.63 o
   0   2  21      246.42      253.12     17.76 o
   1   2  21     1134.04     1045.54     91.31 o
   2   2  21     1137.29     1175.16     38.88 o
   3   2  21     2857.93     2671.53     43.06 o
   4   2  21      820.41      780.17     20.20 o
   5   2  21     1848.64     1727.02     32.96 o
   6   2  21      495.56      483.37     16.96 o
   7   2  21      333.35      330.07     15.14 o
   8   2  21      657.49      649.93     24.04 o
   9   2  21      354.17      345.65     18.84 o
  10   2  21        1.13       -2.38      9.71 o
 -11   3  21      335.60      362.84     19.14 o
 -10   3  21       36.06       49.17     10.34 o
  -9   3  21       51.56       62.18     14.62 o
  -8   3  21        1.05       -4.92      7.14 o
  -7   3  21        2.74       11.50      7.42 o
  -6   3  21      128.89      151.81     11.74 o
  -5   3  21     1273.17     1331.64     27.49 o
  -4   3  21      464.20      467.04     16.64 o
  -3   3  21        6.26        2.91      6.41 o
  -2   3  21      194.14      213.80     12.67 o
  -1   3  21      157.71      150.09     14.88 o
   0   3  21      238.28      209.53     13.09 o
   1   3  21      739.49      769.91     24.60 o
   2   3  21     1162.05     1156.82     31.58 o
   3   3  21      158.24      165.32     10.72 o
   4   3  21       23.48       29.66      6.64 o
   5   3  21       21.37        6.72      8.92 o
   6   3  21       17.33       27.83     12.26 o
   7   3  21       87.36       91.22     13.87 o
   8   3  21       45.75       51.87     13.17 o
   9   3  21       10.43       11.02      9.50 o
 -11   4  21       46.92       31.11     10.86 o
 -10   4  21        0.62       -7.82      7.82 o
  -9   4  21       33.82       28.38      9.64 o
  -8   4  21       99.25      109.52     14.17 o
  -7   4  21        1.17        1.91      6.81 o
  -6   4  21       25.02       30.74      7.42 o
  -5   4  21      324.68      326.58     13.61 o
  -4   4  21      555.26      620.27     19.87 o
  -3   4  21      316.93      342.45     14.86 o
  -2   4  21      963.21      965.20     31.57 o
  -1   4  21       11.66       20.78      7.03 o
   0   4  21     1283.66     1212.86     30.56 o
   1   4  21      199.77      197.03     12.77 o
   2   4  21     2168.04     2065.60     55.81 o
   3   4  21      587.53      572.15     26.72 o
   4   4  21     1565.09     1499.91     72.56 o
   5   4  21        1.40       -6.46      6.46 o
   6   4  21      200.92      226.82     14.26 o
   7   4  21      243.90      250.20     17.73 o
   8   4  21      547.60      543.50     22.27 o
   9   4  21       50.36       50.15     11.37 o
 -10   5  21       19.25        5.41      9.68 o
  -9   5  21      367.86      368.09     20.56 o
  -8   5  21        3.55       11.92      9.17 o
  -7   5  21      151.82      148.30     14.19 o
  -6   5  21       19.68       22.27      9.24 o
  -5   5  21        2.54        3.65      7.67 o
  -4   5  21       47.50       48.64      9.79 o
  -3   5  21      307.11      352.36     18.00 o
  -2   5  21       82.58       75.70     16.89 o
  -1   5  21      252.89      291.24     26.38 o
   0   5  21      148.03      174.11     22.95 o
   1   5  21      135.82      141.16      8.70 o
   2   5  21       71.39       52.34      9.89 o
   3   5  21      330.93      322.99     19.50 o
   4   5  21        1.89       -0.48      9.62 o
   5   5  21      158.01      142.77     16.65 o
   6   5  21       78.43       77.30     12.50 o
   7   5  21        2.01        2.35      7.70 o
   8   5  21      201.57      226.78     22.85 o
  -8   6  21        0.03        0.36      8.66 o
  -7   6  21       14.82        1.28     13.07 o
  -6   6  21      187.24      195.73     36.65 o
  -5   6  21        0.16       16.36     10.22 o
  -4   6  21       57.06       77.24     33.21 o
  -3   6  21       47.35       50.69     12.64 o
  -2   6  21      329.31      335.74     21.38 o
  -1   6  21       30.65       39.33     15.12 o
   0   6  21     1892.77     1792.69     72.21 o
   1   6  21      229.52      244.92     27.04 o
   2   6  21      274.90      324.75     31.02 o
   3   6  21       18.90        9.00     16.41 o
   4   6  21      368.02      340.70     34.18 o
   5   6  21      156.20      160.42     15.00 o
   6   6  21     1163.14     1122.92     39.77 o
  -6   7  21      105.62      113.11     14.18 o
  -5   7  21       77.34      104.67     14.00 o
  -4   7  21       30.23       31.24     20.34 o
  -3   7  21      121.29      130.14     15.09 o
  -2   7  21      135.13      125.82     15.44 o
  -1   7  21       59.08       74.19     13.84 o
   0   7  21       63.20       68.81     19.03 o
   1   7  21       30.81       15.99     15.18 o
   2   7  21       67.60       97.32     21.26 o
   3   7  21        5.19       31.86     17.61 o
   4   7  21       81.66       64.23     22.40 o
  -3   8  21      249.70      288.94     24.87 o
  -2   8  21      135.32      142.24     16.63 o
  -1   8  21      190.45      199.97     18.40 o
   0   8  21      121.06      152.15     17.43 o
   1   8  21      347.15      394.05     33.07 o
 -12   0  22      267.20      302.17     36.62 o
 -10   0  22     1158.05     1208.19     64.77 o
  -8   0  22     1169.05     1194.54     60.80 o
  -6   0  22      232.60      221.36     15.01 o
  -4   0  22        4.41        7.67      7.57 o
  -2   0  22      263.24      244.96     26.35 o
   0   0  22      810.80      884.12     46.30 o
   2   0  22       87.77       88.47     19.00 o
   4   0  22     1123.91     1013.32     41.46 o
   6   0  22     2148.97     2041.12     59.96 o
   8   0  22       11.50       18.71     11.18 o
  10   0  22      192.73      200.46     19.26 o
 -12   1  22       47.64       25.21     14.41 o
 -11   1  22        4.72       -4.68     11.06 o
 -10   1  22      196.13      212.93     31.17 o
  -9   1  22      167.16      170.50     13.62 o
  -8   1  22        7.14        3.53     11.33 o
  -7   1  22      269.09      290.58     15.29 o
  -6   1  22      131.02      119.87     10.83 o
  -5   1  22        2.80        9.59      5.87 o
  -4   1  22      471.92      486.11     15.88 o
  -3   1  22        4.78        8.82      6.41 o
  -2   1  22        6.44        7.50      8.68 o
  -1   1  22      637.84      671.31     28.80 o
   0   1  22      154.08      138.88     14.45 o
   1   1  22      449.93      439.63     39.23 o
   2   1  22      503.43      482.05     25.00 o
   3   1  22      944.56      813.34     26.31 o
   4   1  22      584.91      579.09     19.62 o
   5   1  22     1507.65     1442.96     29.94 o
   6   1  22        0.78        2.75      6.94 o
   7   1  22      147.31      127.60     10.53 o
   8   1  22      539.44      564.03     34.46 o
   9   1  22      188.50      201.85     14.81 o
  10   1  22       41.27       34.94     11.73 o
 -12   2  22      188.77      179.12     27.57 o
 -11   2  22      365.16      378.82     22.62 o
 -10   2  22       98.88       95.01     12.25 o
  -9   2  22       46.48       46.04     10.01 o
  -8   2  22      675.64      707.68     24.91 o
  -7   2  22      317.16      316.58     16.06 o
  -6   2  22      167.16      160.25     14.59 o
  -5   2  22     1025.50     1041.86     27.26 o
  -4   2  22      140.66      145.25     11.50 o
  -3   2  22      132.18      135.55     14.27 o
  -2   2  22      163.05      155.24     11.97 o
  -1   2  22      291.60      253.86     18.15 o
   0   2  22      661.97      645.38     28.38 o
   1   2  22       10.29       16.72      9.70 o
   2   2  22      619.80      630.77     28.93 o
   3   2  22     1178.82     1081.99     31.91 o
   4   2  22      281.68      259.15     12.47 o
   5   2  22      595.60      575.89     18.24 o
   6   2  22      712.20      713.21     22.00 o
   7   2  22      100.86      116.33     12.43 o
   8   2  22      529.83      522.46     21.77 o
   9   2  22       60.96       44.08     11.54 o
  10   2  22       64.74       90.88     30.74 o
 -11   3  22        0.27       16.63     10.19 o
 -10   3  22      152.22      179.01     14.55 o
  -9   3  22       10.22       12.23      8.42 o
  -8   3  22        1.00        0.36      7.74 o
  -7   3  22       32.87       19.70      8.43 o
  -6   3  22       47.52       58.52      9.30 o
  -5   3  22      489.39      498.40     19.00 o
  -4   3  22      490.48      501.04     21.10 o
  -3   3  22       77.40       67.67     10.40 o
  -2   3  22       64.29       74.84     12.54 o
  -1   3  22       20.39       -1.74      8.66 o
   0   3  22      549.44      542.03     31.45 o
   1   3  22      383.85      348.66     17.11 o
   2   3  22      526.68      537.56     21.36 o
   3   3  22      304.30      279.59     13.53 o
   4   3  22      484.86      474.91     15.81 o
   5   3  22      151.45      138.08     20.95 o
   6   3  22      709.62      659.69     26.36 o
   7   3  22      199.23      202.23     17.23 o
   8   3  22      789.55      779.66     26.71 o
   9   3  22       61.66       57.22     11.87 o
 -10   4  22       35.21       52.55     15.47 o
  -9   4  22      421.41      419.74     19.76 o
  -8   4  22       10.96        8.62      8.30 o
  -7   4  22      594.51      574.81     20.94 o
  -6   4  22      112.94      134.67     15.55 o
  -5   4  22       71.90       83.58     17.21 o
  -4   4  22       24.26       25.27      8.92 o
  -3   4  22       21.24       17.41      5.18 o
  -2   4  22      136.32      123.38      7.55 o
  -1   4  22       13.25       11.51      6.86 o
   0   4  22      128.99      124.22     10.84 o
   1   4  22      888.08      895.37     26.73 o
   2   4  22        0.70       -8.39      8.60 o
   3   4  22      394.15      382.81     22.75 o
   4   4  22      434.87      422.43     55.75 o
   5   4  22      136.23      123.83     13.80 o
   6   4  22        1.52        8.48      7.90 o
   7   4  22      234.69      207.49     14.93 o
   8   4  22       47.29       64.92     11.60 o
  -9   5  22       17.29        6.04      9.71 o
  -8   5  22      129.69      123.97     14.33 o
  -7   5  22      400.64      463.20     22.18 o
  -6   5  22       20.14       14.18     10.56 o
  -5   5  22        5.60        7.66     10.36 o
  -4   5  22       84.93       89.04     13.99 o
  -3   5  22      128.72      134.63     15.94 o
  -2   5  22      267.35      257.56     25.94 o
  -1   5  22      248.55      200.50     24.39 o
   0   5  22      602.69      663.37     40.30 o
   1   5  22      119.06      120.89     10.22 o
   2   5  22      496.74      460.49     21.62 o
   3   5  22       59.13       52.47     11.80 o
   4   5  22      514.40      487.01     54.95 o
   5   5  22      126.90      121.65     16.02 o
   6   5  22      265.12      262.89     18.17 o
   7   5  22       20.82       22.14     11.01 o
  -8   6  22        4.29        5.37      9.40 o
  -7   6  22      100.53      107.65     15.32 o
  -6   6  22       44.94       43.43     12.42 o
  -5   6  22       35.04       32.19     12.22 o
  -4   6  22       86.28       89.60     14.41 o
  -3   6  22       84.17       92.49     14.37 o
  -2   6  22      141.12      178.56     17.27 o
  -1   6  22      140.82      150.53     22.04 o
   0   6  22        8.60        0.27     15.09 o
   1   6  22      122.20      163.96     24.00 o
   2   6  22       42.77       26.14     17.43 o
   3   6  22        0.57       -3.34     16.05 o
   4   6  22        0.06        0.42     17.10 o
   5   6  22      632.30      609.60     26.75 o
   6   6  22       20.19        8.23     11.05 o
  -6   7  22       43.14       40.60     11.92 o
  -5   7  22      107.02      116.62     15.27 o
  -4   7  22       21.83       -5.18      9.82 o
  -3   7  22      311.19      333.56     28.19 o
  -2   7  22      262.91      296.43     64.75 o
  -1   7  22       36.46       53.44     13.12 o
   0   7  22       88.38       55.23     18.25 o
   1   7  22       45.53       59.65     19.36 o
   2   7  22        2.40       -3.58     16.32 o
   3   7  22      267.30      339.57     34.42 o
   4   7  22      125.34      187.81     28.82 o
 -11   0  23      243.07      261.99     34.00 o
  -9   0  23     1289.38     1276.72     65.50 o
  -7   0  23     3720.00     3848.22     93.00 o
  -5   0  23       85.95       82.76     11.21 o
  -3   0  23       17.46       17.25     10.07 o
  -1   0  23     2456.62     2347.92     87.80 o
   1   0  23      314.10      325.73     29.57 o
   3   0  23       61.95       55.32     18.73 o
   5   0  23      135.20      121.93     16.79 o
   7   0  23       11.72       -1.57      9.90 o
   9   0  23      230.86      223.54     19.75 o
 -12   1  23        0.47       -1.23     12.29 o
 -11   1  23        0.80       -4.52     11.04 o
 -10   1  23      196.72      241.20     22.45 o
  -9   1  23        0.03       -2.95      8.31 o
  -8   1  23      233.35      230.30     14.80 o
  -7   1  23      226.23      236.07     14.55 o
  -6   1  23       34.71       33.79     10.62 o
  -5   1  23        7.13       17.79      6.88 o
  -4   1  23       58.88       55.04      7.84 o
  -3   1  23       12.65        8.74      6.61 o
  -2   1  23      151.60      154.73     19.48 o
  -1   1  23      429.05      436.32     41.65 o
   0   1  23      831.01      807.82     31.80 o
   1   1  23       31.27       40.76     12.10 o
   2   1  23      444.98      427.53     29.80 o
   3   1  23      489.22      462.23     25.97 o
   4   1  23      369.37      349.49     16.04 o
   5   1  23        0.37        4.23      7.89 o
   6   1  23     1824.44     1719.14     34.71 o
   7   1  23       71.46       67.26      9.40 o
   8   1  23      436.79      408.94     16.49 o
   9   1  23       69.78       63.25     11.52 o
 -11   2  23      297.76      301.63     23.57 o
 -10   2  23      468.46      496.64     21.60 o
  -9   2  23      749.91      777.78     27.16 o
  -8   2  23       53.25       60.40     10.64 o
  -7   2  23      697.46      702.42     23.92 o
  -6   2  23      556.48      581.72     20.97 o
  -5   2  23     1301.23     1333.49     31.93 o
  -4   2  23      726.74      723.93     25.71 o
  -3   2  23     1236.84     1248.55     34.52 o
  -2   2  23        8.22       14.08      9.47 o
  -1   2  23       11.64       13.68     10.29 o
   0   2  23      142.41      157.47     17.57 o
   1   2  23        2.52       -5.23      9.67 o
   2   2  23       55.77       58.43     14.60 o
   3   2  23      220.84      225.91     15.73 o
   4   2  23      110.22      106.82      9.69 o
   5   2  23       21.39       23.03      7.62 o
   6   2  23        6.13        8.78      7.12 o
   7   2  23      173.97      187.41     14.62 o
   8   2  23       79.94       72.06     12.14 o
   9   2  23        7.93       -7.67     11.21 o
 -11   3  23      113.86      138.17     14.62 o
 -10   3  23       34.68       35.27     15.04 o
  -9   3  23      117.98      122.85     13.24 o
  -8   3  23      128.22      113.39     12.26 o
  -7   3  23      120.84      133.07     12.47 o
  -6   3  23       33.69       38.74      9.25 o
  -5   3  23      430.92      433.96     18.17 o
  -4   3  23        6.14       -1.11      9.26 o
  -3   3  23       56.00       63.91     12.83 o
  -2   3  23       11.39       -6.29      9.06 o
  -1   3  23      202.86      221.19     17.73 o
   0   3  23      156.95      143.28     16.93 o
   1   3  23        8.37       -6.20      6.80 o
   2   3  23      173.55      152.34     13.34 o
   3   3  23      996.13      959.44     61.53 o
   4   3  23      800.07      741.09     26.81 o
   5   3  23      797.99      812.72     24.74 o
   6   3  23      219.77      217.68     14.73 o
   7   3  23      198.59      195.79     14.81 o
   8   3  23       75.18      104.02     13.18 o
   9   3  23      568.12      581.25     29.25 o
 -10   4  23      726.74      811.86     27.30 o
  -9   4  23       94.40      108.56     18.22 o
  -8   4  23      667.05      672.24     23.73 o
  -7   4  23        9.06        0.97      7.87 o
  -6   4  23      333.14      329.14     16.70 o
  -5   4  23      400.64      392.34     19.94 o
  -4   4  23      862.04      864.71     36.84 o
  -3   4  23       19.69       19.50      4.70 o
  -2   4  23      375.10      393.11     16.01 o
  -1   4  23        1.37        1.81      6.69 o
   0   4  23       30.34       23.64      8.09 o
   1   4  23      316.14      319.79     20.16 o
   2   4  23      505.54      486.18     24.76 o
   3   4  23      151.17      169.42     17.34 o
   4   4  23       12.72        9.86     11.24 o
   5   4  23      211.33      239.37     25.19 o
   6   4  23      237.67      237.31     27.22 o
   7   4  23       11.61       11.11     11.05 o
   8   4  23        0.92        0.26      8.68 o
  -9   5  23       61.78       50.04     12.51 o
  -8   5  23        2.46       -0.17      9.80 o
  -7   5  23       35.47       18.34     10.26 o
  -6   5  23       18.91       15.04     10.61 o
  -5   5  23        8.95       13.65     11.09 o
  -4   5  23       69.81       56.94     13.19 o
  -3   5  23      177.58      172.37     17.64 o
  -2   5  23       12.69       16.39     11.65 o
  -1   5  23        1.54       13.07     14.69 o
   0   5  23      294.09      329.34     30.05 o
   1   5  23      307.93      333.89     29.60 o
   2   5  23       63.05       71.05     19.98 o
   3   5  23       44.20       33.75     11.23 o
   4   5  23       17.15        9.76     10.61 o
   5   5  23      250.45      250.79     21.02 o
   6   5  23        0.22        2.92     12.45 o
   7   5  23      358.59      319.27     22.46 o
  -7   6  23       59.99       77.45     23.34 o
  -6   6  23      544.79      577.75     58.80 o
  -5   6  23       39.45       51.27     13.13 o
  -4   6  23      109.42      123.42     22.10 o
  -3   6  23       47.21       33.08     12.17 o
  -2   6  23      559.77      583.63     51.88 o
  -1   6  23       68.50       69.92     19.06 o
   0   6  23      129.82      133.82     22.13 o
   1   6  23       51.53       52.00     19.30 o
   2   6  23       74.58       53.60     20.42 o
   3   6  23       44.99       42.61     20.48 o
   4   6  23        0.55       -8.46     17.46 o
   5   6  23       75.09       84.97     15.46 o
  -5   7  23       14.46        7.64     10.79 o
  -4   7  23       34.50       42.15     13.13 o
  -3   7  23        4.30      -10.16     10.54 o
  -2   7  23        0.13       -7.72     12.78 o
  -1   7  23        0.37       10.48     11.21 o
   0   7  23       22.55       32.04     17.71 o
   1   7  23      103.54      128.64     23.70 o
   2   7  23       32.45       75.94     22.10 o
   3   7  23        2.08       -9.06     16.62 o
 -10   0  24       13.75       12.50     17.89 o
  -8   0  24      946.91      937.65     54.76 o
  -6   0  24      437.90      404.25     20.40 o
  -4   0  24       35.74       21.90      8.95 o
  -2   0  24     1164.60     1186.56     58.87 o
   0   0  24     1410.46     1391.99     63.25 o
   2   0  24      408.86      341.26     31.08 o
   4   0  24      215.18      171.79     17.78 o
   6   0  24      106.33       92.25     13.48 o
   8   0  24       41.80       65.53     14.16 o
 -11   1  24      109.02      117.26     18.98 o
 -10   1  24      209.66      214.36     22.26 o
  -9   1  24      406.31      395.76     26.88 o
  -8   1  24        3.87       16.49      8.73 o
  -7   1  24     1281.82     1329.51     33.21 o
  -6   1  24        1.46        2.79      7.95 o
  -5   1  24       94.51       93.74     10.79 o
  -4   1  24      339.41      364.85     21.86 o
  -3   1  24     1478.87     1531.57     33.60 o
  -2   1  24        0.08       -6.86      9.37 o
  -1   1  24      949.37     1027.52     37.92 o
   0   1  24        7.97       18.47      9.99 o
   1   1  24      100.89       83.18     14.02 o
   2   1  24      387.89      376.80     23.14 o
   3   1  24      247.15      215.00     18.72 o
   4   1  24       81.21       68.29      9.75 o
   5   1  24       56.43       71.47      9.32 o
   6   1  24       38.81       29.20      8.52 o
   7   1  24       76.47       66.37      9.43 o
   8   1  24      151.70      161.22     12.51 o
   9   1  24      136.63      119.39     14.74 o
 -11   2  24        0.49       -8.57     11.81 o
 -10   2  24       70.69       79.70     13.31 o
  -9   2  24      339.04      358.19     18.77 o
  -8   2  24      113.52       98.55     12.05 o
  -7   2  24        2.63       -4.86      8.80 o
  -6   2  24      850.24      879.21     26.21 o
  -5   2  24      129.01      132.13     12.19 o
  -4   2  24      706.98      720.02     39.24 o
  -3   2  24     1386.80     1404.16     37.69 o
  -2   2  24      203.73      219.38     25.96 o
  -1   2  24      357.96      356.17     21.83 o
   0   2  24      474.29      477.91     44.53 o
   1   2  24       11.22       -0.47      9.91 o
   2   2  24      979.92      906.15     35.46 o
   3   2  24      754.76      719.66     26.25 o
   4   2  24       30.37       24.75      9.85 o
   5   2  24      111.34      131.99     10.93 o
   6   2  24      117.21      124.91     12.24 o
   7   2  24       67.79       52.75     13.47 o
   8   2  24      185.11      186.56     21.13 o
   9   2  24       50.52       50.06     14.23 o
 -10   3  24      193.35      193.58     15.73 o
  -9   3  24        0.87        8.37      9.01 o
  -8   3  24      170.84      182.64     14.45 o
  -7   3  24       71.76       83.05     11.28 o
  -6   3  24      782.88      807.58     25.22 o
  -5   3  24      337.33      347.06     19.36 o
  -4   3  24      376.66      421.43     22.85 o
  -3   3  24      423.52      463.63     20.96 o
  -2   3  24       63.17       67.32     13.44 o
  -1   3  24      649.64      610.86     28.33 o
   0   3  24      371.40      369.83     18.35 o
   1   3  24      478.00      427.35     19.53 o
   2   3  24      271.56      248.47     16.02 o
   3   3  24       76.35       94.13     12.49 o
   4   3  24       32.60       33.17     13.36 o
   5   3  24       11.79       15.21     10.59 o
   6   3  24       19.26       21.22     11.84 o
   7   3  24       33.94       21.38     10.10 o
   8   3  24      175.51      169.26     15.23 o
 -10   4  24       30.57       23.92     18.73 o
  -9   4  24      119.68      123.51     13.74 o
  -8   4  24      168.14      163.79     14.05 o
  -7   4  24      266.67      287.33     18.77 o
  -6   4  24        2.37       -8.00      8.00 o
  -5   4  24      864.31      922.74     36.93 o
  -4   4  24      140.88      160.28     14.41 o
  -3   4  24      404.43      412.31     22.53 o
  -2   4  24       42.72       39.82      8.24 o
  -1   4  24      235.89      227.28     13.96 o
   0   4  24      290.68      266.57     15.65 o
   1   4  24      827.72      797.56     31.61 o
   2   4  24       25.97       34.23     12.20 o
   3   4  24      452.67      429.44     41.38 o
   4   4  24       15.56       38.10     13.51 o
   5   4  24        2.58        9.62     12.19 o
   6   4  24      178.61      161.64     16.09 o
   7   4  24      195.42      173.93     17.85 o
  -8   5  24      298.56      313.98     20.44 o
  -7   5  24      135.28      144.82     18.09 o
  -6   5  24      281.28      295.93     22.46 o
  -5   5  24       19.01       29.05     13.01 o
  -4   5  24      325.22      338.71     26.08 o
  -3   5  24       19.75        6.04     13.87 o
  -2   5  24      726.20      786.34     33.99 o
  -1   5  24       71.09       82.42     20.02 o
   0   5  24       46.14       29.45     17.13 o
   1   5  24      372.74      333.04     17.20 o
   2   5  24      165.18      156.11     26.85 o
   3   5  24       64.57       65.66     12.97 o
   4   5  24       21.70       23.70     12.05 o
   5   5  24       90.92      113.94     16.62 o
   6   5  24       78.67       77.75     21.51 o
  -7   6  24      447.13      391.56     25.91 o
  -6   6  24       48.81       45.70     13.28 o
  -5   6  24      137.73      133.64     23.29 o
  -4   6  24       13.12       25.12     12.30 o
  -3   6  24      410.88      410.74     25.34 o
  -2   6  24        0.48        1.45     16.21 o
  -1   6  24      519.33      574.76     39.85 o
   0   6  24       80.70       61.94     19.57 o
   1   6  24       17.64       31.71     17.89 o
   2   6  24       31.73       14.00     17.34 o
   3   6  24        2.33        1.20     18.16 o
   4   6  24       52.97       36.28     21.56 o
  -4   7  24      128.13      105.51     21.79 o
  -3   7  24      102.40      143.88     33.08 o
  -2   7  24      596.49      664.75     43.49 o
  -1   7  24        0.29        6.43     11.36 o
   0   7  24       43.56       42.49     18.67 o
   1   7  24        0.51        5.30     16.89 o
 -11   0  25        3.45        8.85     17.74 o
  -9   0  25        0.94        0.42     15.78 o
  -7   0  25       93.34       92.14     22.92 o
  -5   0  25     1591.47     1662.87     42.92 o
  -3   0  25      458.06      448.72     25.54 o
  -1   0  25       34.37       29.33     16.35 o
   1   0  25      693.32      701.49     43.49 o
   3   0  25       59.35       67.57     19.78 o
   5   0  25       12.21        2.25     11.02 o
   7   0  25      151.49      137.45     16.05 o
 -11   1  25       42.06       47.93     16.11 o
 -10   1  25       49.29       50.84     15.97 o
  -9   1  25       17.20       -7.41     11.83 o
  -8   1  25      346.72      364.22     18.47 o
  -7   1  25        6.05       -3.33     10.10 o
  -6   1  25     1144.73     1160.88     31.02 o
  -5   1  25      164.86      169.46     14.57 o
  -4   1  25      222.38      303.95     18.17 o
  -3   1  25       22.86       28.33      8.15 o
  -2   1  25     2402.71     2326.58     64.47 o
  -1   1  25        4.74       23.08     11.25 o
   0   1  25     2862.61     2778.33    122.48 o
   1   1  25      592.02      586.42     44.62 o
   2   1  25     1425.23     1385.72     46.33 o
   3   1  25       58.04       78.58     14.65 o
   4   1  25      301.17      284.45     22.34 o
   5   1  25       98.65      118.44     14.61 o
   6   1  25      229.84      201.87     13.31 o
   7   1  25      198.60      193.48     12.88 o
   8   1  25        0.67       18.23     14.11 o
 -10   2  25        0.38       -0.69     10.42 o
  -9   2  25        9.07        3.57      9.25 o
  -8   2  25        9.97       -0.13      8.47 o
  -7   2  25      106.56      107.82     18.90 o
  -6   2  25      107.36      116.63     12.48 o
  -5   2  25       92.57       77.08     10.80 o
  -4   2  25        9.83       20.51      9.42 o
  -3   2  25        1.81       13.77      8.91 o
  -2   2  25      626.91      559.79     28.33 o
  -1   2  25      242.10      231.39     19.23 o
   0   2  25        2.06        2.72      9.65 o
   1   2  25      330.32      325.67     43.76 o
   2   2  25       94.18       88.31     14.69 o
   3   2  25        0.84        9.86      9.42 o
   4   2  25      393.05      335.67     28.28 o
   5   2  25      361.97      342.01     17.58 o
   6   2  25       53.71       57.99     10.93 o
   7   2  25      110.98      105.13     16.53 o
   8   2  25       20.09       15.34     12.63 o
 -10   3  25       95.10       92.91     13.23 o
  -9   3  25      215.69      261.54     17.96 o
  -8   3  25      134.38      119.36     13.39 o
  -7   3  25       77.39       99.54     11.78 o
  -6   3  25      132.47      121.75     12.75 o
  -5   3  25      420.73      449.10     31.25 o
  -4   3  25      468.66      470.22     22.63 o
  -3   3  25     2013.23     2033.79     48.75 o
  -2   3  25      700.62      757.96     33.42 o
  -1   3  25      764.37      784.55     37.14 o
   0   3  25      144.85      156.94     13.60 o
   1   3  25      574.71      582.44     27.95 o
   2   3  25      352.87      320.74     19.27 o
   3   3  25     1875.97     1801.67     96.12 o
   4   3  25      386.14      360.97     25.23 o
   5   3  25      241.36      192.41     42.91 o
   6   3  25       23.66       12.95     11.47 o
   7   3  25       34.93       33.42     12.62 o
  -9   4  25      113.24      120.14     13.61 o
  -8   4  25        1.35       12.98      9.55 o
  -7   4  25       51.38       60.73     10.95 o
  -6   4  25       31.64       14.92      9.96 o
  -5   4  25        3.78        3.87      9.16 o
  -4   4  25        0.92       -0.34      8.81 o
  -3   4  25       59.82       71.25      8.13 o
  -2   4  25      140.74      128.72     18.06 o
  -1   4  25       17.36       19.38      8.30 o
   0   4  25      403.85      403.88     27.29 o
   1   4  25        0.53       17.92     10.52 o
   2   4  25        6.34        3.16     10.49 o
   3   4  25      387.17      381.74     24.44 o
   4   4  25       47.38       53.51     14.47 o
   5   4  25       32.35       43.87     16.25 o
   6   4  25       43.07       55.85     16.23 o
   7   4  25      129.01      123.39     16.59 o
  -8   5  25       15.33       21.16     11.23 o
  -7   5  25      447.10      428.09     27.45 o
  -6   5  25        8.96       -7.57     10.95 o
  -5   5  25      347.44      354.32     24.62 o
  -4   5  25       76.53       93.28     15.64 o
  -3   5  25      681.36      725.83     33.26 o
  -2   5  25       58.32       36.96     13.07 o
  -1   5  25     1034.60     1059.71     55.49 o
   0   5  25        5.18       -5.81     14.12 o
   1   5  25      695.28      652.72     33.28 o
   2   5  25       15.51       11.16      9.87 o
   3   5  25      353.39      382.04     47.84 o
   4   5  25       55.42       37.81     13.22 o
   5   5  25      107.33      112.59     17.74 o
  -6   6  25        2.23       12.86     12.28 o
  -5   6  25       29.24       16.42     12.34 o
  -4   6  25      236.72      250.61     28.53 o
  -3   6  25        7.80       13.63     17.43 o
  -2   6  25        8.81        9.70     11.69 o
  -1   6  25       14.16        0.09     14.48 o
   0   6  25       41.28       68.59     20.30 o
   1   6  25        0.52       -4.13     16.11 o
   2   6  25       89.17       90.28     23.52 o
   3   6  25       20.94       64.74     23.13 o
   4   6  25        1.73       14.75     20.32 o
 -10   0  26       56.78       57.45     23.52 o
  -8   0  26      534.42      521.61     42.62 o
  -6   0  26        9.86       44.26     18.85 o
  -4   0  26      336.58      330.73     22.85 o
  -2   0  26      641.71      665.86     44.67 o
   0   0  26      169.21      160.56     24.39 o
   2   0  26       17.11       31.56     16.26 o
   4   0  26      441.09      434.98     38.73 o
   6   0  26      111.41      129.06     15.56 o
   8   0  26       56.31       57.23     16.02 o
 -10   1  26       20.05        0.52     13.34 o
  -9   1  26       95.82       72.15     17.08 o
  -8   1  26      161.87      149.86     21.06 o
  -7   1  26       19.56        8.98     11.14 o
  -6   1  26       44.77       55.05     10.80 o
  -5   1  26       63.95       70.24     10.93 o
  -4   1  26        5.17       13.23      9.64 o
  -3   1  26      594.31      625.80     24.81 o
  -2   1  26      421.79      425.58     28.13 o
  -1   1  26     1796.56     1830.50     55.33 o
   0   1  26       61.42      105.20     15.95 o
   1   1  26     3545.86     3344.83     84.31 o
   2   1  26        4.83       16.85     16.98 o
   3   1  26      680.11      589.53     29.88 o
   4   1  26      349.39      297.36     19.17 o
   5   1  26      419.88      391.24     16.45 o
   6   1  26      119.12      128.41     12.10 o
   7   1  26      821.95      822.52     23.05 o
   8   1  26        2.50        4.41      9.21 o
 -10   2  26       53.70       26.27     22.72 o
  -9   2  26      119.60      119.63     13.96 o
  -8   2  26        1.34        2.59      8.80 o
  -7   2  26        7.07       -6.93      8.15 o
  -6   2  26      247.22      264.01     16.36 o
  -5   2  26       38.78       26.14     10.12 o
  -4   2  26      167.15      139.11     14.56 o
  -3   2  26      245.65      236.05     16.95 o
  -2   2  26       87.24       84.82     14.25 o
  -1   2  26        1.74       -3.22      9.29 o
   0   2  26      263.00      242.55     35.44 o
   1   2  26      217.14      204.16     19.36 o
   2   2  26       78.60       91.74     15.29 o
   3   2  26      139.70      138.62     14.56 o
   4   2  26       32.18       29.13     10.77 o
   5   2  26       21.18       13.38     10.28 o
   6   2  26      358.58      341.05     21.84 o
   7   2  26        4.15       -9.56     10.69 o
  -9   3  26       17.57       13.21      9.95 o
  -8   3  26        0.32       -9.00      9.00 o
  -7   3  26       10.74       -3.83      8.58 o
  -6   3  26        2.74        3.21      8.34 o
  -5   3  26       53.63       60.08     12.27 o
  -4   3  26      434.89      522.98     23.58 o
  -3   3  26      312.71      350.34     21.54 o
  -2   3  26     1092.44     1125.07     49.24 o
  -1   3  26        5.23       13.16     10.96 o
   0   3  26      121.95      118.39     14.45 o
   1   3  26      385.76      360.23     21.70 o
   2   3  26     1116.22     1107.40     40.55 o
   3   3  26     1340.83     1347.49     45.58 o
   4   3  26      941.37      824.36     37.43 o
   5   3  26      119.50       77.12     17.04 o
   6   3  26      170.46      144.60     22.14 o
   7   3  26      100.60       95.12     15.47 o
  -8   4  26        6.69        8.29      9.65 o
  -7   4  26       58.71       55.81     14.90 o
  -6   4  26       74.85       73.36     14.81 o
  -5   4  26       66.57      102.78     14.07 o
  -4   4  26      149.77      139.38     14.66 o
  -3   4  26       23.79       14.17      9.89 o
  -2   4  26        0.67       -0.65      7.48 o
  -1   4  26       11.40        4.56      9.35 o
   0   4  26        0.43        0.36      9.62 o
   1   4  26      367.82      332.55     21.73 o
   2   4  26        0.29       -7.30     16.06 o
   3   4  26       64.10       74.33     14.83 o
   4   4  26       23.01       29.38     13.30 o
   5   4  26        0.07        6.16     13.29 o
   6   4  26       38.37        5.12     14.24 o
  -7   5  26        4.94      -11.22     11.22 o
  -6   5  26      101.71       94.85     17.02 o
  -5   5  26      192.02      197.09     20.44 o
  -4   5  26      117.48      128.94     17.62 o
  -3   5  26        8.22        9.97     11.91 o
  -2   5  26      424.70      503.70     28.85 o
  -1   5  26       41.57       42.40     18.01 o
   0   5  26      966.49     1058.07     57.02 o
   1   5  26       68.21       63.76     10.63 o
   2   5  26      973.99      984.32     35.16 o
   3   5  26        5.72        1.73     10.54 o
   4   5  26      388.08      374.80     25.16 o
   5   5  26       73.91       45.12     15.03 o
  -5   6  26        2.42        7.84     12.09 o
  -4   6  26        3.64        1.37     11.43 o
  -3   6  26       57.03       71.02     15.60 o
  -2   6  26       12.84       35.56     13.11 o
  -1   6  26      115.59      129.54     23.61 o
   0   6  26       11.69       13.88     17.34 o
   1   6  26       54.13       68.47     22.31 o
   2   6  26        1.42       13.67     18.43 o
  -9   0  27        4.64       -3.04     18.01 o
  -7   0  27      184.73      183.24     29.54 o
  -5   0  27        5.27       33.10     13.24 o
  -3   0  27       46.08       70.03     13.88 o
  -1   0  27      423.23      381.10     34.75 o
   1   0  27     1791.92     1698.22     76.51 o
   3   0  27      237.23      225.70     29.90 o
   5   0  27       28.01       33.06     19.78 o
   7   0  27      534.39      532.06     27.45 o
 -10   1  27      102.84       90.18     20.90 o
  -9   1  27        1.65        6.44     12.84 o
  -8   1  27      277.95      269.69     24.56 o
  -7   1  27        2.01       -6.75     11.37 o
  -6   1  27      197.79      182.53     17.21 o
  -5   1  27       62.21       59.12     22.06 o
  -4   1  27        4.65        5.47      9.41 o
  -3   1  27      179.70      158.96     15.02 o
  -2   1  27        0.18       -2.08     10.14 o
  -1   1  27      115.96      124.83     19.86 o
   0   1  27      136.98      165.03     18.32 o
   1   1  27      161.01      181.48     18.40 o
   2   1  27      805.15      778.10     34.93 o
   3   1  27      324.70      309.61     41.08 o
   4   1  27      367.98      357.82     20.87 o
   5   1  27      190.06      159.38     16.81 o
   6   1  27      304.40      271.57     26.37 o
   7   1  27       15.85       20.60      8.62 o
  -9   2  27        4.85       11.76     10.75 o
  -8   2  27       16.47       11.46      9.69 o
  -7   2  27      124.27      122.30     13.51 o
  -6   2  27        5.43       -4.95      8.69 o
  -5   2  27       12.70        5.60      9.74 o
  -4   2  27      415.84      426.31     21.87 o
  -3   2  27       92.59       84.53     12.96 o
  -2   2  27      408.29      381.71     24.92 o
  -1   2  27      374.80      432.60     26.26 o
   0   2  27        1.21       10.89     16.70 o
   1   2  27       39.79       46.86     17.30 o
   2   2  27      485.70      529.08     23.83 o
   3   2  27      155.24      134.39     14.74 o
   4   2  27      295.86      310.19     20.00 o
   5   2  27      365.45      331.06     20.99 o
   6   2  27       14.04       24.68     11.95 o
   7   2  27      311.61      274.51     21.46 o
  -9   3  27      291.46      267.37     18.41 o
  -8   3  27       17.73       18.65      9.94 o
  -7   3  27       25.48       14.98      9.74 o
  -6   3  27        7.47       22.26     10.88 o
  -5   3  27      141.80      157.43     15.81 o
  -4   3  27      115.82      140.65     15.29 o
  -3   3  27       39.94       55.74     11.74 o
  -2   3  27        5.41       14.56     11.30 o
  -1   3  27      373.40      353.02     19.32 o
   0   3  27      251.65      251.39     24.00 o
   1   3  27       16.39       10.97      9.46 o
   2   3  27      340.40      345.14     19.61 o
   3   3  27        2.30        9.53     14.90 o
   4   3  27      306.29      284.54     33.07 o
   5   3  27       49.53       47.95     16.13 o
   6   3  27       70.66       40.18     26.74 o
  -8   4  27      120.80      141.84     14.89 o
  -7   4  27       13.19       31.37     11.37 o
  -6   4  27       67.99       70.33     13.47 o
  -5   4  27        1.40       -2.70      9.10 o
  -4   4  27       10.92        5.31      9.93 o
  -3   4  27       75.55       76.57      9.00 o
  -2   4  27      404.81      428.21     21.83 o
  -1   4  27       25.27       32.17     10.79 o
   0   4  27      202.76      204.85     17.50 o
   1   4  27       32.11       27.06     12.02 o
   2   4  27      310.13      331.38     23.05 o
   3   4  27      200.70      249.17     23.76 o
   4   4  27      400.71      406.40     57.90 o
   5   4  27       30.32       62.64     21.35 o
  -6   5  27       40.55       54.13     15.32 o
  -5   5  27        2.79      -11.26     11.26 o
  -4   5  27       46.98       37.60     14.34 o
  -3   5  27        3.61        3.19     17.22 o
  -2   5  27      238.20      264.68     37.36 o
  -1   5  27       11.82       37.37     18.40 o
   0   5  27       23.05       56.85     20.66 o
   1   5  27      291.52      272.52     17.55 o
   2   5  27       30.23       34.14     11.61 o
   3   5  27      373.83      356.65     23.75 o
   4   5  27       86.85       99.05     40.40 o
  -3   6  27       34.68       32.21     13.77 o
  -2   6  27       15.05       16.88     12.67 o
  -1   6  27        5.42       22.22     12.46 o
   0   6  27       55.07       88.98     23.13 o
   1   6  27       89.89      108.76     24.66 o
  -8   0  28       63.98       71.46     25.20 o
  -6   0  28       22.15       -0.63     17.80 o
  -4   0  28       17.10       10.64     11.93 o
  -2   0  28       33.91       50.71     20.20 o
   0   0  28      617.99      654.94     44.79 o
   2   0  28      585.08      563.49     41.83 o
   4   0  28       71.36       63.36     22.37 o
   6   0  28     1097.61     1098.17     38.30 o
  -9   1  28      155.17      167.91     46.19 o
  -8   1  28      232.83      219.53     34.81 o
  -7   1  28     1059.95     1179.39     47.09 o
  -6   1  28       15.71       17.06     12.18 o
  -5   1  28      630.17      726.12     28.85 o
  -4   1  28       31.09       37.86     18.36 o
  -3   1  28      239.10      238.70     17.62 o
  -2   1  28      173.45      197.95     25.19 o
  -1   1  28      965.33      997.09     44.04 o
   0   1  28       60.07      100.78     31.03 o
   1   1  28       67.70       94.70     15.90 o
   2   1  28       11.59       21.69     18.62 o
   3   1  28       10.42       24.22     12.69 o
   4   1  28        1.27        4.99     10.07 o
   5   1  28       29.44       29.60     12.18 o
   6   1  28       41.42       21.48     12.34 o
   7   1  28       30.20       20.00     17.29 o
  -9   2  28        3.23       -4.19     12.89 o
  -8   2  28        8.83        8.22      9.53 o
  -7   2  28       18.31       22.92     10.41 o
  -6   2  28      178.89      167.29     16.91 o
  -5   2  28      123.53      103.91     14.63 o
  -4   2  28        1.77       15.97     10.62 o
  -3   2  28        1.73        6.38      9.24 o
  -2   2  28        5.09        5.46     12.75 o
  -1   2  28      174.69      182.27     28.61 o
   0   2  28       26.06       34.03     16.79 o
   1   2  28        5.29        0.20     10.94 o
   2   2  28      147.40      120.81     16.67 o
   3   2  28       81.56       89.81     13.58 o
   4   2  28      214.82      235.82     32.83 o
   5   2  28      314.68      275.62     24.96 o
   6   2  28      208.65      196.35     23.56 o
  -8   3  28      122.13      144.72     15.11 o
  -7   3  28       19.02        5.70     10.41 o
  -6   3  28       86.47       85.55     14.18 o
  -5   3  28      462.62      487.68     24.45 o
  -4   3  28      890.48      980.18     42.28 o
  -3   3  28      391.78      433.00     51.03 o
  -2   3  28      167.45      181.07     19.71 o
  -1   3  28        1.95        4.95      9.64 o
   0   3  28        5.52       -1.78      8.36 o
   1   3  28       24.59       13.20      9.79 o
   2   3  28      142.88      153.45     15.32 o
   3   3  28        5.06       11.44     13.36 o
   4   3  28        0.73       20.60     14.10 o
   5   3  28       32.74       48.55     16.88 o
  -7   4  28        0.98        2.23     10.18 o
  -6   4  28       16.60        3.18     10.94 o
  -5   4  28       51.53       69.64     17.87 o
  -4   4  28      137.83      151.19     16.04 o
  -3   4  28       29.45       24.40      8.87 o
  -2   4  28        3.29       -4.73      8.16 o
  -1   4  28       11.90       23.64     10.97 o
   0   4  28       61.77       51.50     12.76 o
   1   4  28       48.90       43.20     12.96 o
   2   4  28       17.15        2.23     11.29 o
   3   4  28      520.12      481.78     28.69 o
   4   4  28      262.59      285.54     24.19 o
  -5   5  28       15.49       11.11     22.12 o
  -4   5  28      100.17      102.09     17.60 o
  -3   5  28        5.47       11.89     13.13 o
  -2   5  28      248.92      209.53     21.54 o
  -1   5  28       12.93       -0.21     16.11 o
   0   5  28      130.88       94.19     23.52 o
   1   5  28      122.58       97.91     12.87 o
   2   5  28        0.87        8.68     10.42 o
   3   5  28        0.19       -2.46     11.40 o
  -9   0  29       67.80       61.58     24.21 o
  -7   0  29      386.83      403.25     41.80 o
  -5   0  29      897.45     1012.29     59.70 o
  -3   0  29       43.84       59.72     15.14 o
  -1   0  29      533.98      574.71     44.76 o
   1   0  29      331.23      327.29     34.93 o
   3   0  29        1.34        3.85     16.17 o
   5   0  29        7.22       14.00     19.48 o
  -8   1  29      121.01      146.63     24.75 o
  -7   1  29      103.41      110.51     22.72 o
  -6   1  29      275.73      286.33     27.55 o
  -5   1  29       23.13       24.91     11.51 o
  -4   1  29      577.39      606.37     46.30 o
  -3   1  29      380.59      402.38     22.11 o
  -2   1  29      601.79      601.60     32.17 o
  -1   1  29       28.46       51.77     14.20 o
   0   1  29      454.46      454.84     28.00 o
   1   1  29        9.32       22.00     13.40 o
   2   1  29      272.33      286.48     36.41 o
   3   1  29      258.85      285.92     24.17 o
   4   1  29       76.73      110.83     15.11 o
   5   1  29       33.08       58.85     13.60 o
   6   1  29       88.55      111.28     16.47 o
  -8   2  29        2.58      -10.88     10.88 o
  -7   2  29      103.61       96.85     13.18 o
  -6   2  29       17.79        4.21     10.75 o
  -5   2  29      345.20      376.77     22.73 o
  -4   2  29      822.63      924.35     33.36 o
  -3   2  29      284.18      285.52     19.77 o
  -2   2  29       34.94       40.59     13.88 o
  -1   2  29      373.40      389.95     26.12 o
   0   2  29       91.25       95.86     16.46 o
   1   2  29        5.55        5.36     12.26 o
   2   2  29      235.57      273.81     33.90 o
   3   2  29        6.05        5.20     10.16 o
   4   2  29        7.86       10.35     10.50 o
   5   2  29      171.49      205.18     51.46 o
  -7   3  29      374.69      420.64     31.67 o
  -6   3  29      144.65      135.24     19.96 o
  -5   3  29      156.49      134.34     16.21 o
  -4   3  29      130.50      118.94     17.59 o
  -3   3  29      334.19      376.85     36.90 o
  -2   3  29      186.16      150.02     19.70 o
  -1   3  29      268.59      260.71     17.78 o
   0   3  29       11.83       12.94      9.62 o
   1   3  29       13.72        9.64      9.70 o
   2   3  29        4.84       17.08     12.43 o
   3   3  29       24.58       24.61     13.96 o
   4   3  29       26.79       14.90     18.55 o
   5   3  29      138.36      137.91     20.86 o
  -6   4  29       69.22       59.44     16.99 o
  -5   4  29      132.07      141.68     20.37 o
  -4   4  29      118.89      151.18     20.28 o
  -3   4  29      158.29      150.00     12.92 o
  -2   4  29      366.67      359.25     18.93 o
  -1   4  29       16.57       26.77     11.63 o
   0   4  29      275.50      288.60     21.03 o
   1   4  29       34.92       37.89     13.14 o
   2   4  29        0.29       -7.17     11.90 o
   3   4  29        0.16       -4.37     13.32 o
  -4   5  29        9.12       -0.52     22.51 o
  -3   5  29      290.82      314.31     25.55 o
  -2   5  29       69.37       79.96     17.16 o
  -1   5  29      175.13      208.98     30.69 o
   0   5  29      108.94      115.72     25.57 o
   1   5  29      394.80      379.68     20.36 o
  -8   0  30      178.62      181.97     32.85 o
  -6   0  30     1698.64     1786.45     86.54 o
  -4   0  30      415.81      412.38     40.99 o
  -2   0  30      759.38      751.47     58.69 o
   0   0  30     2734.75     2741.18    109.13 o
   2   0  30      694.43      668.93     47.77 o
   4   0  30       59.88       72.12     23.28 o
  -8   1  30        0.29        4.01     15.76 o
  -7   1  30        0.27       -6.96     12.83 o
  -6   1  30       49.03       55.39     16.92 o
  -5   1  30       41.17       48.89     12.68 o
  -4   1  30        1.27        2.57     10.59 o
  -3   1  30      215.64      200.49     17.50 o
  -2   1  30        2.00       22.43     12.90 o
  -1   1  30       10.46       -3.28     10.89 o
   0   1  30       12.70       16.94     17.98 o
   1   1  30      188.90      184.68     20.81 o
   2   1  30       14.25       18.69     17.04 o
   3   1  30       72.99       85.55     17.57 o
   4   1  30        3.21        7.30     10.63 o
   5   1  30       18.74       19.58     15.77 o
  -7   2  30       94.70      111.97     16.11 o
  -6   2  30      181.84      207.30     18.84 o
  -5   2  30      185.42      221.21     26.09 o
  -4   2  30      865.27      926.46     33.84 o
  -3   2  30      519.41      597.67     27.21 o
  -2   2  30      882.29      918.04     40.75 o
  -1   2  30      463.09      474.02     37.93 o
   0   2  30      102.01      104.60     18.10 o
   1   2  30       90.69       76.77     16.52 o
   2   2  30      207.01      232.46     18.25 o
   3   2  30       96.55      117.46     21.62 o
   4   2  30      365.34      359.12     39.63 o
  -6   3  30       41.32       62.99     13.93 o
  -5   3  30        0.52      -10.10     10.10 o
  -4   3  30        3.94       -1.70     11.77 o
  -3   3  30       24.76       40.78     13.58 o
  -2   3  30      344.43      361.32     21.88 o
  -1   3  30      279.91      304.87     19.19 o
   0   3  30       70.85       69.76     12.57 o
   1   3  30        0.30        3.48     11.42 o
   2   3  30       24.74        2.75     18.28 o
   3   3  30      107.01       82.76     17.71 o
   4   3  30       58.23       69.39     17.68 o
  -5   4  30      267.47      285.01     25.21 o
  -4   4  30       31.08       55.57     16.17 o
  -3   4  30      752.06      776.39     26.22 o
  -2   4  30      319.94      344.96     49.29 o
  -1   4  30      551.00      534.02     27.36 o
   0   4  30       51.15       63.25     14.08 o
   1   4  30      370.79      337.27     23.63 o
   2   4  30       56.19       50.92     14.91 o
  -7   0  31        1.58      -10.03     18.46 o
  -5   0  31      141.27      174.95     32.73 o
  -3   0  31      590.57      601.97     49.03 o
  -1   0  31      579.91      515.53     43.04 o
   1   0  31      818.15      794.05     53.37 o
   3   0  31      331.73      393.03     40.81 o
  -7   1  31        6.94        3.54     13.71 o
  -6   1  31      324.69      327.36     27.88 o
  -5   1  31       26.14       32.72     15.62 o
  -4   1  31       29.17       47.77     12.64 o
  -3   1  31      232.38      275.79     20.03 o
  -2   1  31        2.74       -2.41      9.60 o
  -1   1  31        0.23        2.70     12.43 o
   0   1  31      117.10      118.35     18.75 o
   1   1  31        0.88        4.78     15.49 o
   2   1  31       11.75        1.54     12.11 o
   3   1  31       84.65       88.48     17.58 o
   4   1  31      172.46      196.40     19.05 o
  -6   2  31       35.28       25.63     13.08 o
  -5   2  31      277.48      283.67     21.26 o
  -4   2  31        1.09       17.23     16.31 o
  -3   2  31      329.53      399.50     23.34 o
  -2   2  31      261.74      280.64     35.21 o
  -1   2  31      242.02      275.80     24.77 o
   0   2  31      193.46      210.63     38.45 o
   1   2  31      439.49      503.32     30.51 o
   2   2  31       13.21        2.01     10.52 o
   3   2  31      181.08      163.96     19.35 o
  -5   3  31       30.90       10.74     11.91 o
  -4   3  31        8.52        5.86     10.88 o
  -3   3  31       54.84       87.91     14.66 o
  -2   3  31        8.03       20.26      9.52 o
  -1   3  31       48.87       47.14     11.97 o
   0   3  31       13.61       30.22     11.14 o
   1   3  31        7.55       -0.68     11.82 o
   2   3  31       20.01       19.45     13.77 o
  -3   4  31       14.57       21.49      9.35 o
  -2   4  31      170.48      177.83     15.14 o
  -1   4  31      164.65      166.76     17.58 o
   0   4  31      622.87      626.96     30.95 o
  -6   0  32      555.38      596.78     51.05 o
  -4   0  32       15.97       -6.87     19.30 o
  -2   0  32       80.61       82.24     26.56 o
   0   0  32        1.96       24.96     19.72 o
   2   0  32      730.66      803.50     54.46 o
  -6   1  32       71.61       82.85     19.00 o
  -5   1  32      258.40      274.32     26.01 o
  -4   1  32        3.17       25.36     13.91 o
  -3   1  32       37.80       37.87     13.07 o
  -2   1  32        6.76        8.56     10.99 o
  -1   1  32       35.97       36.03     14.46 o
   0   1  32       40.43       70.24     31.56 o
   1   1  32      301.82      273.05     25.33 o
   2   1  32       12.36        9.64     26.05 o
   3   1  32      163.73      144.78     17.30 o
  -5   2  32       27.24       31.83     12.92 o
  -4   2  32       37.00       55.01     13.40 o
  -3   2  32       55.32       48.27     13.07 o
  -2   2  32      155.81      188.01     20.99 o
  -1   2  32       36.93       25.07     14.88 o
   0   2  32      209.28      225.73     23.57 o
   1   2  32       38.09       36.68     12.77 o
   2   2  32      199.34      205.04     19.65 o
  -3   3  32      133.71      150.73     17.85 o
  -2   3  32      257.82      309.79     17.79 o
  -1   3  32       57.58       72.07     15.50 o
   0   3  32       40.08       28.63     14.21 o
  -3   0  33       31.90       22.76     20.78 o
  -1   0  33       55.87       86.45     24.93 o
   1   0  33       42.43       39.48     22.10 o
  -4   1  33        0.61       26.03     14.97 o
  -3   1  33      175.93      195.28     23.63 o
  -2   1  33        2.53        9.78     13.75 o
  -1   1  33       58.22       74.67     17.64 o
   0   1  33        3.31      -13.95     18.53 o
   1   1  33        0.24       12.68     12.82 o
  -3   2  33       79.07       81.88     15.35 o
  -2   2  33      211.80      242.74     20.15 o
  -1   2  33       34.32       30.10     15.65 o
   0   2  33       19.87       46.36     16.06 o
 
